# Supplementary material for: Bis(triphenyl-λ5-phosphanylidene)ammonium hydrogen dichloride
Source: Acta Crystallogr Sect E Struct Rep Online. 2011 Sep 3;67(Pt 10):o2546. doi: 10.1107/S1600536811035057 (PMC3201248; doi:10.1107/S1600536811035057)
Supplement: Supplementary file 1 [file e-67-o2546-sup1.cif]

##############################################################################
#                                                                            #
# This CIF contains the data in a paper accepted for publication in          #
# Acta Crystallographica Section E. It conforms to the requirements of       #
# Notes for Authors for Acta Crystallographica Section E, and has been       #
# peer reviewed under the auspices of the IUCr Commission on Journals.       #
#                                                                            #
# Full details of the Crystallographic Information File format               #
# are given in the paper "The Crystallographic Information File (CIF):       #
# a New Standard Archive File for Crystallography" by S. R. Hall, F. H.      #
# Allen and I. D. Brown [Acta Cryst. (1991), A47, 655-685].                  #
#                                                                            #
# The current version of the core CIF dictionary is obtainable from          #
# ftp://ftp.iucr.org/pub/cif_core.dic.                                       #
#                                                                            #
# Software is freely available for graphical display of the structure(s)     #
# in this CIF. For information consult the CIF software page                 #
# http://www.iucr.org/resources/cif/software.                                #
#                                                                            #
# This file may be used for bona fide research purposes within the           #
# scientific community so long as proper attribution is given to the journal # 
# article from which it was obtained.                                        #
#                                                                            #
##############################################################################
data_I
_audit_creation_method     SHELXL-97
_chemical_name_systematic
;
Bis(triphenylphosphanylidene)ammonium hydrogen dichloride
;
_chemical_name_common     ?
_chemical_formula_moiety     'C36 H30 N P2 +, Cl2 H -'
_chemical_formula_sum     'C36 H31 Cl2 N P2'
_chemical_formula_iupac     'C36 H30 N P2 +, Cl2 H -'
_chemical_formula_weight     610.46
_chemical_melting_point     ?
_symmetry_cell_setting     orthorhombic
_symmetry_space_group_name_H-M     'P b c n'
_symmetry_space_group_name_Hall     '-P 2n 2ab'
loop_
    _symmetry_equiv_pos_as_xyz
    'x, y, z'
    '-x+1/2, -y+1/2, z+1/2'
    '-x, y, -z+1/2'
    'x+1/2, -y+1/2, -z'
    '-x, -y, -z'
    'x-1/2, y-1/2, -z-1/2'
    'x, -y, z-1/2'
    '-x-1/2, y-1/2, z'
_cell_length_a     11.6467(3)
_cell_length_b     16.5474(4)
_cell_length_c     15.7584(3)
_cell_angle_alpha     90.00
_cell_angle_beta     90.00
_cell_angle_gamma     90.00
_cell_volume     3037.00(12)
_cell_formula_units_Z     4
_cell_measurement_reflns_used     9956
_cell_measurement_theta_min     2.46
_cell_measurement_theta_max     30.75
_cell_measurement_temperature     100(2)
_exptl_crystal_description     block
_exptl_crystal_colour     colourless
_exptl_crystal_size_max     0.18
_exptl_crystal_size_mid     0.14
_exptl_crystal_size_min     0.09
_exptl_crystal_density_diffrn     1.335
_exptl_crystal_density_meas     ?
_exptl_crystal_density_method     'not measured'
_exptl_crystal_F_000     1272
_exptl_absorpt_coefficient_mu     0.346
_exptl_absorpt_correction_type     multi-scan
_exptl_absorpt_process_details     '(SADABS; Bruker, 2001)'
_exptl_absorpt_correction_T_min     0.9403
_exptl_absorpt_correction_T_max     0.9695
_exptl_special_details     ?
_diffrn_ambient_temperature     100(2)
_diffrn_radiation_type     MoK\a
_diffrn_radiation_wavelength     0.71073
_diffrn_radiation_source     'microfocus sealed tube'
_diffrn_radiation_monochromator     'multilayer mirro optics'
_diffrn_measurement_device_type     'Bruker APEXII CCD area-detector'
_diffrn_measurement_method     '\f and \w'
_diffrn_detector_area_resol_mean     ?
_diffrn_reflns_number     28633
_diffrn_reflns_av_R_equivalents     0.0298
_diffrn_reflns_av_sigmaI/netI     0.0172
_diffrn_reflns_theta_min     2.14
_diffrn_reflns_theta_max     25.99
_diffrn_reflns_theta_full     25.99
_diffrn_measured_fraction_theta_max     0.999
_diffrn_measured_fraction_theta_full     0.999
_diffrn_reflns_limit_h_min     -14
_diffrn_reflns_limit_h_max     14
_diffrn_reflns_limit_k_min     -19
_diffrn_reflns_limit_k_max     20
_diffrn_reflns_limit_l_min     -19
_diffrn_reflns_limit_l_max     16
_diffrn_standards_number     ?
_diffrn_standards_interval_count     ?
_diffrn_standards_interval_time     ?
_diffrn_standards_decay_%     ?
_refine_special_details
;
Refinement of <i>F</i>^2^ against ALL reflections. The weighted <i>R</i>-factor
<i>wR</i> and goodness of fit <i>S</i> are based on <i>F</i>^2^, conventional
<i>R</i>-factors <i>R</i> are based on <i>F</i>, with <i>F</i> set to zero for
negative <i>F</i>^2^. The threshold expression of <i>F</i>^2^ >
\s(<i>F</i>^2^) is used only for calculating <i>R</i>-factors(gt) <i>etc</i>.
and is not relevant to the choice of reflections for refinement.
<i>R</i>-factors based on <i>F</i>^2^ are statistically about twice as large
as those based on <i>F</i>, and <i>R</i>- factors based on ALL data will be
even larger.
;
_reflns_number_total     2994
_reflns_number_gt     2671
_reflns_threshold_expression     I>2sigma(I)
_refine_ls_structure_factor_coef     Fsqd
_refine_ls_matrix_type     full
_refine_ls_R_factor_all     0.0377
_refine_ls_R_factor_gt     0.0327
_refine_ls_wR_factor_gt     0.0821
_refine_ls_wR_factor_ref     0.0851
_refine_ls_goodness_of_fit_ref     1.079
_refine_ls_restrained_S_all     1.079
_refine_ls_number_reflns     2994
_refine_ls_number_parameters     189
_refine_ls_number_restraints     0
_refine_ls_hydrogen_treatment     mixed
_refine_ls_weighting_scheme     calc
_refine_ls_weighting_details
         'calc w=1/[\s^2^(Fo^2^)+(0.0372P)^2^+2.5322P] where P=(Fo^2^+2Fc^2^)/3'
_atom_sites_solution_hydrogens     geom
_atom_sites_solution_primary     direct
_atom_sites_solution_secondary     difmap
_refine_ls_shift/su_max     0.000
_refine_ls_shift/su_mean     0.000
_refine_diff_density_max     0.608
_refine_diff_density_min     -0.786
_refine_ls_extinction_method     none
_refine_ls_extinction_coef     ?
loop_
    _atom_type_symbol
    _atom_type_description
    _atom_type_scat_dispersion_real
    _atom_type_scat_dispersion_imag
    _atom_type_scat_source
    C C 0.0033 0.0016 'International Tables Vol C Tables 4.2.6.8 and 6.1.1.4'
    H H 0.0000 0.0000 'International Tables Vol C Tables 4.2.6.8 and 6.1.1.4'
    N N 0.0061 0.0033 'International Tables Vol C Tables 4.2.6.8 and 6.1.1.4'
    P P 0.1023 0.0942 'International Tables Vol C Tables 4.2.6.8 and 6.1.1.4'
    Cl Cl 0.1484 0.1585 'International Tables Vol C Tables 4.2.6.8 and 6.1.1.4'
_computing_data_collection     'APEX2 (Bruker, 2007)'
_computing_cell_refinement     'SAINT (Bruker, 2007)'
_computing_data_reduction     'SAINT (Bruker, 2007)'
_computing_structure_solution     'SHELXS97 (Sheldrick, 2008)'
_computing_structure_refinement     'SHELXL97 (Sheldrick, 2008)'
_computing_molecular_graphics     'DIAMOND (Brandenburg & Putz, 2011)'
_computing_publication_material     'SHELXL97 (Sheldrick, 2008)'
loop_
    _atom_site_type_symbol
    _atom_site_label
    _atom_site_fract_x
    _atom_site_fract_y
    _atom_site_fract_z
    _atom_site_U_iso_or_equiv
    _atom_site_adp_type
    _atom_site_calc_flag
    _atom_site_refinement_flags
    _atom_site_occupancy
    _atom_site_symmetry_multiplicity
    _atom_site_disorder_assembly
    _atom_site_disorder_group
    P P1 0.37492(3) 0.47726(2) 0.22743(2) 0.01086(11) Uani d . 1 1 . .
    N N1 0.5000 0.44792(11) 0.2500 0.0142(4) Uani d S 1 2 . .
    C C1 0.32847(13) 0.42600(9) 0.13289(10) 0.0136(3) Uani d . 1 1 . .
    C C2 0.37451(13) 0.35003(10) 0.11482(10) 0.0163(3) Uani d . 1 1 . .
    H H2 0.4320 0.3275 0.1505 0.0226(13) Uiso calc R 1 1 . .
    C C3 0.33594(15) 0.30750(10) 0.04441(11) 0.0203(4) Uani d . 1 1 . .
    H H3 0.3678 0.2561 0.0315 0.0226(13) Uiso calc R 1 1 . .
    C C4 0.25109(16) 0.33988(10) -0.00703(11) 0.0227(4) Uani d . 1 1 . .
    H H4 0.2247 0.3104 -0.0549 0.0226(13) Uiso calc R 1 1 . .
    C C5 0.20431(15) 0.41512(11) 0.01091(11) 0.0224(4) Uani d . 1 1 . .
    H H5 0.1460 0.4369 -0.0245 0.0226(13) Uiso calc R 1 1 . .
    C C6 0.24288(14) 0.45863(10) 0.08092(10) 0.0173(3) Uani d . 1 1 . .
    H H6 0.2112 0.5102 0.0933 0.0226(13) Uiso calc R 1 1 . .
    C C7 0.36204(12) 0.58392(9) 0.20936(10) 0.0126(3) Uani d . 1 1 . .
    C C8 0.43189(13) 0.61829(10) 0.14660(10) 0.0171(3) Uani d . 1 1 . .
    H H8 0.4784 0.5847 0.1118 0.0226(13) Uiso calc R 1 1 . .
    C C9 0.43306(14) 0.70100(10) 0.13533(11) 0.0203(4) Uani d . 1 1 . .
    H H9 0.4809 0.7243 0.0931 0.0226(13) Uiso calc R 1 1 . .
    C C10 0.36455(14) 0.75028(10) 0.18551(11) 0.0204(4) Uani d . 1 1 . .
    H H10 0.3661 0.8072 0.1778 0.0226(13) Uiso calc R 1 1 . .
    C C11 0.29393(15) 0.71670(10) 0.24675(11) 0.0210(4) Uani d . 1 1 . .
    H H11 0.2462 0.7505 0.2803 0.0226(13) Uiso calc R 1 1 . .
    C C12 0.29273(14) 0.63361(10) 0.25912(10) 0.0169(3) Uani d . 1 1 . .
    H H12 0.2447 0.6107 0.3015 0.0226(13) Uiso calc R 1 1 . .
    C C13 0.27637(13) 0.44720(9) 0.30980(10) 0.0128(3) Uani d . 1 1 . .
    C C14 0.15825(13) 0.45901(10) 0.30003(10) 0.0162(3) Uani d . 1 1 . .
    H H14 0.1295 0.4861 0.2513 0.0226(13) Uiso calc R 1 1 . .
    C C15 0.08307(14) 0.43109(10) 0.36169(11) 0.0189(3) Uani d . 1 1 . .
    H H15 0.0028 0.4391 0.3550 0.0226(13) Uiso calc R 1 1 . .
    C C16 0.12438(14) 0.39159(10) 0.43294(10) 0.0179(3) Uani d . 1 1 . .
    H H16 0.0724 0.3723 0.4748 0.0226(13) Uiso calc R 1 1 . .
    C C17 0.24172(14) 0.38023(10) 0.44327(10) 0.0174(3) Uani d . 1 1 . .
    H H17 0.2700 0.3534 0.4923 0.0226(13) Uiso calc R 1 1 . .
    C C18 0.31776(13) 0.40806(9) 0.38184(10) 0.0149(3) Uani d . 1 1 . .
    H H18 0.3980 0.4004 0.3890 0.0226(13) Uiso calc R 1 1 . .
    Cl Cl1 0.49306(4) 0.14372(3) 0.15163(3) 0.03665(15) Uani d . 1 1 . .
    H H1 0.5000 0.149(3) 0.2500 0.087(15) Uiso d S 1 2 . .
loop_
    _atom_site_aniso_label
    _atom_site_aniso_U_11
    _atom_site_aniso_U_22
    _atom_site_aniso_U_33
    _atom_site_aniso_U_12
    _atom_site_aniso_U_13
    _atom_site_aniso_U_23
    P1 0.0108(2) 0.0097(2) 0.0120(2) -0.00044(14) -0.00017(14) -0.00049(14)
    N1 0.0123(9) 0.0108(9) 0.0196(10) 0.000 -0.0001(7) 0.000
    C1 0.0144(7) 0.0138(8) 0.0127(7) -0.0053(6) 0.0026(6) -0.0011(6)
    C2 0.0148(7) 0.0154(8) 0.0188(8) -0.0027(6) 0.0026(6) -0.0021(6)
    C3 0.0231(8) 0.0158(8) 0.0219(9) -0.0040(7) 0.0065(7) -0.0059(7)
    C4 0.0334(9) 0.0200(9) 0.0146(8) -0.0099(7) 0.0004(7) -0.0030(7)
    C5 0.0300(9) 0.0212(9) 0.0160(8) -0.0063(7) -0.0066(7) 0.0041(7)
    C6 0.0229(8) 0.0135(8) 0.0155(8) -0.0021(6) -0.0011(6) 0.0015(6)
    C7 0.0126(7) 0.0118(7) 0.0134(7) 0.0000(6) -0.0044(6) -0.0001(6)
    C8 0.0160(7) 0.0169(8) 0.0184(8) 0.0015(6) 0.0007(6) 0.0006(6)
    C9 0.0187(8) 0.0174(9) 0.0247(9) -0.0021(7) -0.0007(7) 0.0067(7)
    C10 0.0218(8) 0.0118(8) 0.0276(9) 0.0007(6) -0.0076(7) 0.0019(7)
    C11 0.0231(8) 0.0158(8) 0.0240(9) 0.0054(7) -0.0021(7) -0.0027(7)
    C12 0.0173(8) 0.0166(8) 0.0169(8) 0.0019(6) 0.0003(6) 0.0001(6)
    C13 0.0148(7) 0.0106(7) 0.0130(8) -0.0014(6) 0.0006(6) -0.0023(6)
    C14 0.0155(7) 0.0185(8) 0.0147(8) -0.0014(6) -0.0018(6) 0.0002(6)
    C15 0.0133(7) 0.0214(9) 0.0219(9) -0.0024(6) 0.0001(6) -0.0006(7)
    C16 0.0202(8) 0.0153(8) 0.0180(8) -0.0039(6) 0.0047(6) 0.0001(6)
    C17 0.0230(8) 0.0142(8) 0.0149(8) 0.0002(6) -0.0009(6) 0.0022(6)
    C18 0.0151(7) 0.0127(8) 0.0168(8) 0.0008(6) -0.0009(6) -0.0005(6)
    Cl1 0.0363(3) 0.0556(3) 0.0181(2) 0.0236(2) -0.00128(18) -0.0032(2)
_geom_special_details
;
All e.s.d.'s (except the e.s.d. in the dihedral angle between two l.s. planes)
are estimated using the full covariance matrix. The cell e.s.d.'s are taken
into account individually in the estimation of e.s.d.'s in distances, angles
and torsion angles; correlations between e.s.d.'s in cell parameters are only
used when they are defined by crystal symmetry. An approximate (isotropic)
treatment of cell e.s.d.'s is used for estimating e.s.d.'s involving l.s.
planes.
;
loop_
    _geom_bond_atom_site_label_1
    _geom_bond_atom_site_label_2
    _geom_bond_site_symmetry_2
    _geom_bond_distance
    _geom_bond_publ_flag
    P1 N1 . 1.5762(7) n
    P1 C7 . 1.7940(16) n
    P1 C1 . 1.7976(16) n
    P1 C13 . 1.8028(15) n
    N1 P1 3_655 1.5761(7) ?
    C1 C2 . 1.396(2) ?
    C1 C6 . 1.399(2) ?
    C2 C3 . 1.389(2) ?
    C2 H2 . 0.9500 ?
    C3 C4 . 1.386(3) ?
    C3 H3 . 0.9500 ?
    C4 C5 . 1.388(3) ?
    C4 H4 . 0.9500 ?
    C5 C6 . 1.392(2) ?
    C5 H5 . 0.9500 ?
    C6 H6 . 0.9500 ?
    C7 C12 . 1.394(2) ?
    C7 C8 . 1.401(2) ?
    C8 C9 . 1.380(2) ?
    C8 H8 . 0.9500 ?
    C9 C10 . 1.388(2) ?
    C9 H9 . 0.9500 ?
    C10 C11 . 1.384(2) ?
    C10 H10 . 0.9500 ?
    C11 C12 . 1.389(2) ?
    C11 H11 . 0.9500 ?
    C12 H12 . 0.9500 ?
    C13 C18 . 1.393(2) ?
    C13 C14 . 1.398(2) ?
    C14 C15 . 1.387(2) ?
    C14 H14 . 0.9500 ?
    C15 C16 . 1.386(2) ?
    C15 H15 . 0.9500 ?
    C16 C17 . 1.389(2) ?
    C16 H16 . 0.9500 ?
    C17 C18 . 1.390(2) ?
    C17 H17 . 0.9500 ?
    C18 H18 . 0.9500 ?
    Cl1 H1 . 1.555(3) ?
loop_
    _geom_angle_atom_site_label_1
    _geom_angle_atom_site_label_2
    _geom_angle_atom_site_label_3
    _geom_angle_site_symmetry_1
    _geom_angle_site_symmetry_3
    _geom_angle
    _geom_angle_publ_flag
    N1 P1 C7 . . 114.59(8) ?
    N1 P1 C1 . . 108.65(7) ?
    C7 P1 C1 . . 107.91(7) ?
    N1 P1 C13 . . 109.93(6) ?
    C7 P1 C13 . . 109.42(7) ?
    C1 P1 C13 . . 105.96(7) ?
    P1 N1 P1 3_655 . 144.12(13) n
    C2 C1 C6 . . 120.13(14) ?
    C2 C1 P1 . . 118.58(12) ?
    C6 C1 P1 . . 121.17(12) ?
    C3 C2 C1 . . 119.67(15) ?
    C3 C2 H2 . . 120.2 ?
    C1 C2 H2 . . 120.2 ?
    C4 C3 C2 . . 120.14(16) ?
    C4 C3 H3 . . 119.9 ?
    C2 C3 H3 . . 119.9 ?
    C3 C4 C5 . . 120.49(16) ?
    C3 C4 H4 . . 119.8 ?
    C5 C4 H4 . . 119.8 ?
    C4 C5 C6 . . 119.92(16) ?
    C4 C5 H5 . . 120.0 ?
    C6 C5 H5 . . 120.0 ?
    C5 C6 C1 . . 119.63(16) ?
    C5 C6 H6 . . 120.2 ?
    C1 C6 H6 . . 120.2 ?
    C12 C7 C8 . . 119.59(15) ?
    C12 C7 P1 . . 122.65(12) ?
    C8 C7 P1 . . 117.57(12) ?
    C9 C8 C7 . . 119.94(15) ?
    C9 C8 H8 . . 120.0 ?
    C7 C8 H8 . . 120.0 ?
    C8 C9 C10 . . 120.24(16) ?
    C8 C9 H9 . . 119.9 ?
    C10 C9 H9 . . 119.9 ?
    C11 C10 C9 . . 120.19(15) ?
    C11 C10 H10 . . 119.9 ?
    C9 C10 H10 . . 119.9 ?
    C10 C11 C12 . . 120.08(16) ?
    C10 C11 H11 . . 120.0 ?
    C12 C11 H11 . . 120.0 ?
    C11 C12 C7 . . 119.95(16) ?
    C11 C12 H12 . . 120.0 ?
    C7 C12 H12 . . 120.0 ?
    C18 C13 C14 . . 119.68(14) ?
    C18 C13 P1 . . 119.66(11) ?
    C14 C13 P1 . . 120.57(12) ?
    C15 C14 C13 . . 119.84(15) ?
    C15 C14 H14 . . 120.1 ?
    C13 C14 H14 . . 120.1 ?
    C16 C15 C14 . . 120.37(15) ?
    C16 C15 H15 . . 119.8 ?
    C14 C15 H15 . . 119.8 ?
    C15 C16 C17 . . 120.03(15) ?
    C15 C16 H16 . . 120.0 ?
    C17 C16 H16 . . 120.0 ?
    C16 C17 C18 . . 120.02(15) ?
    C16 C17 H17 . . 120.0 ?
    C18 C17 H17 . . 120.0 ?
    C17 C18 C13 . . 120.06(14) ?
    C17 C18 H18 . . 120.0 ?
    C13 C18 H18 . . 120.0 ?
loop_
    _geom_torsion_atom_site_label_1
    _geom_torsion_atom_site_label_2
    _geom_torsion_atom_site_label_3
    _geom_torsion_atom_site_label_4
    _geom_torsion_site_symmetry_1
    _geom_torsion_site_symmetry_2
    _geom_torsion_site_symmetry_3
    _geom_torsion_site_symmetry_4
    _geom_torsion
    _geom_torsion_publ_flag
    C7 P1 N1 P1 . . . 3_655 8.50(6) ?
    C1 P1 N1 P1 . . . 3_655 129.26(6) ?
    C13 P1 N1 P1 . . . 3_655 -115.21(6) ?
    N1 P1 C1 C2 . . . . 27.31(14) ?
    C7 P1 C1 C2 . . . . 152.11(12) ?
    C13 P1 C1 C2 . . . . -90.78(13) ?
    N1 P1 C1 C6 . . . . -156.65(13) ?
    C7 P1 C1 C6 . . . . -31.85(15) ?
    C13 P1 C1 C6 . . . . 85.26(14) ?
    C6 C1 C2 C3 . . . . 0.8(2) ?
    P1 C1 C2 C3 . . . . 176.89(12) ?
    C1 C2 C3 C4 . . . . -0.8(2) ?
    C2 C3 C4 C5 . . . . 0.4(3) ?
    C3 C4 C5 C6 . . . . 0.2(3) ?
    C4 C5 C6 C1 . . . . -0.2(2) ?
    C2 C1 C6 C5 . . . . -0.3(2) ?
    P1 C1 C6 C5 . . . . -176.29(12) ?
    N1 P1 C7 C12 . . . . -118.52(12) ?
    C1 P1 C7 C12 . . . . 120.31(13) ?
    C13 P1 C7 C12 . . . . 5.46(15) ?
    N1 P1 C7 C8 . . . . 56.51(13) ?
    C1 P1 C7 C8 . . . . -64.66(13) ?
    C13 P1 C7 C8 . . . . -179.52(12) ?
    C12 C7 C8 C9 . . . . 1.0(2) ?
    P1 C7 C8 C9 . . . . -174.15(13) ?
    C7 C8 C9 C10 . . . . -0.5(2) ?
    C8 C9 C10 C11 . . . . -0.5(3) ?
    C9 C10 C11 C12 . . . . 1.0(3) ?
    C10 C11 C12 C7 . . . . -0.5(2) ?
    C8 C7 C12 C11 . . . . -0.5(2) ?
    P1 C7 C12 C11 . . . . 174.41(13) ?
    N1 P1 C13 C18 . . . . 3.27(15) ?
    C7 P1 C13 C18 . . . . -123.40(13) ?
    C1 P1 C13 C18 . . . . 120.50(13) ?
    N1 P1 C13 C14 . . . . -173.36(13) ?
    C7 P1 C13 C14 . . . . 59.97(14) ?
    C1 P1 C13 C14 . . . . -56.13(14) ?
    C18 C13 C14 C15 . . . . -0.6(2) ?
    P1 C13 C14 C15 . . . . 176.07(12) ?
    C13 C14 C15 C16 . . . . 0.0(2) ?
    C14 C15 C16 C17 . . . . 0.4(3) ?
    C15 C16 C17 C18 . . . . -0.4(2) ?
    C16 C17 C18 C13 . . . . -0.1(2) ?
    C14 C13 C18 C17 . . . . 0.6(2) ?
    P1 C13 C18 C17 . . . . -176.05(12) ?
loop_
    _geom_hbond_atom_site_label_D
    _geom_hbond_atom_site_label_H
    _geom_hbond_atom_site_label_A
    _geom_hbond_site_symmetry_A
    _geom_hbond_distance_DH
    _geom_hbond_distance_HA
    _geom_hbond_distance_DA
    _geom_hbond_angle_DHA
    Cl1 H1 Cl1 3_655 1.555(3) 1.555(3) 3.1045(9) 173(3)
_iucr_refine_instructions_details
;
TITL ck-jg-02 in Pbcn
CELL 0.71073  11.6467  16.5474  15.7584  90.000  90.000  90.000
ZERR    4.00   0.0003   0.0004   0.0003   0.000   0.000   0.000
LATT  1
EQIV $1 -x+1, y, -z+0.5
SYMM 0.5-X, 0.5-Y, 0.5+Z
SYMM -X, Y, 0.5-Z
SYMM 0.5+X, 0.5-Y, -Z
SFAC C H N P Cl
UNIT 144 124 4 8 8
L.S. 4
TEMP -173
OMIT 0 52
SIZE 0.18 0.14 0.09
ACTA
CONF
BOND $H
HTAB Cl1 Cl1_$1
FMAP 2
WGHT    0.037200    2.532200
FVAR       0.11321   0.02260
MOLE   1
P1    4    0.374925    0.477260    0.227426    11.00000    0.01085    0.00973 =
         0.01200   -0.00049   -0.00017   -0.00044
N1    3    0.500000    0.447919    0.250000    10.50000    0.01235    0.01081 =
         0.01957    0.00000   -0.00010    0.00000
C1    1    0.328471    0.426001    0.132892    11.00000    0.01438    0.01377 =
         0.01271   -0.00111    0.00255   -0.00531
C2    1    0.374514    0.350027    0.114821    11.00000    0.01477    0.01543 =
         0.01881   -0.00214    0.00260   -0.00268
AFIX  43
H2    2    0.431952    0.327535    0.150520    11.00000   21.00000
AFIX   0
C3    1    0.335937    0.307501    0.044407    11.00000    0.02310    0.01580 =
         0.02186   -0.00594    0.00647   -0.00404
AFIX  43
H3    2    0.367775    0.256101    0.031468    11.00000   21.00000
AFIX   0
C4    1    0.251092    0.339882   -0.007033    11.00000    0.03343    0.02002 =
         0.01463   -0.00299    0.00036   -0.00991
AFIX  43
H4    2    0.224749    0.310365   -0.054935    11.00000   21.00000
AFIX   0
C5    1    0.204313    0.415123    0.010914    11.00000    0.02997    0.02123 =
         0.01603    0.00406   -0.00656   -0.00631
AFIX  43
H5    2    0.146047    0.436891   -0.024546    11.00000   21.00000
AFIX   0
C6    1    0.242876    0.458634    0.080920    11.00000    0.02289    0.01350 =
         0.01547    0.00149   -0.00111   -0.00208
AFIX  43
H6    2    0.211234    0.510211    0.093334    11.00000   21.00000
AFIX   0
C7    1    0.362041    0.583918    0.209361    11.00000    0.01263    0.01179 =
         0.01343   -0.00008   -0.00443    0.00000
C8    1    0.431886    0.618288    0.146605    11.00000    0.01596    0.01691 =
         0.01842    0.00060    0.00074    0.00155
AFIX  43
H8    2    0.478393    0.584691    0.111844    11.00000   21.00000
AFIX   0
C9    1    0.433058    0.700998    0.135335    11.00000    0.01874    0.01740 =
         0.02475    0.00670   -0.00073   -0.00209
AFIX  43
H9    2    0.480924    0.724285    0.093087    11.00000   21.00000
AFIX   0
C10   1    0.364549    0.750279    0.185508    11.00000    0.02183    0.01181 =
         0.02763    0.00193   -0.00759    0.00074
AFIX  43
H10   2    0.366128    0.807208    0.177801    11.00000   21.00000
AFIX   0
C11   1    0.293931    0.716704    0.246745    11.00000    0.02312    0.01577 =
         0.02403   -0.00273   -0.00207    0.00544
AFIX  43
H11   2    0.246232    0.750543    0.280345    11.00000   21.00000
AFIX   0
C12   1    0.292732    0.633610    0.259120    11.00000    0.01733    0.01657 =
         0.01692    0.00014    0.00028    0.00191
AFIX  43
H12   2    0.244705    0.610657    0.301469    11.00000   21.00000
AFIX   0
C13   1    0.276373    0.447199    0.309804    11.00000    0.01475    0.01058 =
         0.01303   -0.00230    0.00057   -0.00140
C14   1    0.158249    0.459011    0.300034    11.00000    0.01554    0.01847 =
         0.01471    0.00016   -0.00180   -0.00136
AFIX  43
H14   2    0.129547    0.486091    0.251292    11.00000   21.00000
AFIX   0
C15   1    0.083065    0.431094    0.361685    11.00000    0.01330    0.02137 =
         0.02193   -0.00059    0.00011   -0.00244
AFIX  43
H15   2    0.002801    0.439103    0.355015    11.00000   21.00000
AFIX   0
C16   1    0.124381    0.391591    0.432942    11.00000    0.02022    0.01533 =
         0.01801    0.00008    0.00471   -0.00394
AFIX  43
H16   2    0.072435    0.372265    0.474758    11.00000   21.00000
AFIX   0
C17   1    0.241722    0.380234    0.443265    11.00000    0.02305    0.01422 =
         0.01495    0.00217   -0.00087    0.00020
AFIX  43
H17   2    0.270029    0.353449    0.492311    11.00000   21.00000
AFIX   0
C18   1    0.317755    0.408056    0.381841    11.00000    0.01509    0.01269 =
         0.01677   -0.00051   -0.00085    0.00084
AFIX  43
H18   2    0.398005    0.400363    0.389004    11.00000   21.00000
AFIX   0
MOLE   2
CL1   5    0.493061    0.143718    0.151631    11.00000    0.03626    0.05561 =
         0.01810   -0.00320   -0.00128    0.02364
H1    2    0.500000    0.149109    0.250000    10.50000    0.08696
HKLF 4
REM  ck-jg-02 in Pbcn
REM R1 =  0.0327 for   2671 Fo > 4sig(Fo)  and  0.0377 for all   2994 data
REM    189 parameters refined using      0 restraints
END
WGHT      0.0372      2.5322
REM Highest difference peak  0.608,  deepest hole -0.786,  1-sigma level  0.052
Q1    1   0.5390  0.1842  0.1460  11.00000  0.05    0.61
Q2    1   0.3504  0.4514  0.1719  11.00000  0.05    0.36
Q3    1   0.3198  0.4608  0.2714  11.00000  0.05    0.35
Q4    1   0.3656  0.5342  0.2153  11.00000  0.05    0.35
Q5    1   0.4568  0.4742  0.2347  11.00000  0.05    0.27
Q6    1   0.3809  0.6008  0.1698  11.00000  0.05    0.27
Q7    1   0.2808  0.4386  0.1126  11.00000  0.05    0.26
Q8    1   0.2786  0.3813  0.4068  11.00000  0.05    0.26
Q9    1   0.2548  0.3884 -0.0058  11.00000  0.05    0.25
Q10   1   0.2206  0.4657  0.3113  11.00000  0.05    0.25
Q11   1   0.1839  0.3960  0.4394  11.00000  0.05    0.24
Q12   1   0.3152  0.3349  0.0017  11.00000  0.05    0.24
Q13   1   0.1218  0.4599  0.3417  11.00000  0.05    0.23
Q14   1   0.3159  0.7297  0.2067  11.00000  0.05    0.23
Q15   1   0.3735  0.3420  0.0636  11.00000  0.05    0.22
Q16   1   0.3449  0.3905  0.1302  11.00000  0.05    0.22
Q17   1   0.2979  0.4305  0.3430  11.00000  0.05    0.21
Q18   1   0.1090  0.4278  0.4035  11.00000  0.05    0.21
Q19   1   0.2429  0.4427  0.0381  11.00000  0.05    0.20
Q20   1   0.3856  0.7225  0.1535  11.00000  0.05    0.20
;
data_global
_journal_date_recd_electronic     2011-08-06
_journal_date_accepted     2011-08-26
_journal_name_full     'Acta Crystallographica, Section E'
_journal_year     2011
_journal_volume     67
_journal_issue     10
_journal_page_first     o2546
_journal_page_last     o2546
_journal_paper_category     QO
_journal_coeditor_code     SU2304
_publ_contact_author_name     'Carsten Knapp'
_publ_contact_author_address
;
Institut f\"ur Anorganische und Analytische Chemie
Albert-Ludwigs-Universit\"at Freiburg
Albertstrasse 21
79104 Freiburg i. Br.
Germany
;
_publ_contact_author_email     'carsten.knapp@ac.uni-freiburg.de'
_publ_contact_author_fax     '++49-761-2036001'
_publ_contact_author_phone     '++49-761-2036150'
_publ_section_title
;
Bis(triphenyl-\l^5^-phosphanylidene)ammonium hydrogen dichloride
;
loop_
    _publ_author_name
    _publ_author_footnote
    _publ_author_address
    'Gellhaar, Jorit' .
;
Institut f\"ur Anorganische und Analytische Chemie
Albert-Ludwigs-Universit\"at Freiburg
Albertstrasse 21
79104 Freiburg i. Br.
Germany
;
    'Knapp, Carsten' .
;
Institut f\"ur Anorganische und Analytische Chemie
Albert-Ludwigs-Universit\"at Freiburg
Albertstrasse 21
79104 Freiburg i. Br.
Germany
;
