# Supplementary material for: Bis(triphenyl-λ5-phosphanylidene)ammonium hydrogen dichloride
Source: Acta Crystallogr Sect E Struct Rep Online. 2011 Sep 3;67(Pt 10):o2546. doi: 10.1107/S1600536811035057 (PMC3201248; doi:10.1107/S1600536811035057)
Supplement: Supplementary file 2 [file e-67-o2546-Isup2.hkl]

# 
# h,k,l, Fc-squared, Fo-squared, sigma(Fo-squared) and status flag 
# 
data_I
_shelx_title ' ck-jg-02 in Pbcn' 
_shelx_refln_list_code          4 
_shelx_F_calc_maximum      276.43 
_exptl_crystal_F_000      1272.00 
_reflns_d_resolution_high  0.8109 
 
loop_ 
 _symmetry_equiv_pos_as_xyz 
 'x, y, z' 
 '-x+1/2, -y+1/2, z+1/2' 
 '-x, y, -z+1/2' 
 'x+1/2, -y+1/2, -z' 
 '-x, -y, -z' 
 'x-1/2, y-1/2, -z-1/2' 
 'x, -y, z-1/2' 
 '-x-1/2, y-1/2, z' 
 
_cell_length_a    11.6467 
_cell_length_b    16.5474 
_cell_length_c    15.7584 
_cell_angle_alpha  90.000 
_cell_angle_beta   90.000 
_cell_angle_gamma  90.000 
 
_shelx_F_squared_multiplier     1.000 
 
loop_ 
 _refln_index_h 
 _refln_index_k 
 _refln_index_l 
 _refln_F_squared_calc 
 _refln_F_squared_meas 
 _refln_F_squared_sigma 
 _refln_observed_status 
   2   0   0    22348.38    21275.27    238.07 o 
   4   0   0       16.40        8.41      3.92 o 
   6   0   0     2853.63     2931.62     33.54 o 
   8   0   0    17307.52    17203.95    139.07 o 
  10   0   0       73.03       87.08      9.19 o 
  12   0   0       21.62        7.81      9.56 o 
  14   0   0     1936.14     1986.60     47.24 o 
   1   1   0     3947.38     3853.77     55.79 o 
   3   1   0    25503.22    25196.43    167.28 o 
   5   1   0     2632.34     2022.98     18.26 o 
   7   1   0      154.18      154.77      6.92 o 
   9   1   0       14.97        6.97      3.64 o 
  11   1   0     2120.37     2303.34     30.78 o 
  13   1   0     1708.75     1783.76     30.46 o 
   2   2   0     4007.16     4111.67     35.80 o 
   4   2   0     4967.54     4548.31     32.02 o 
   6   2   0        3.57        2.83      2.75 o 
   8   2   0     2719.95     2894.94     24.65 o 
  10   2   0       19.23       23.76      5.03 o 
  12   2   0      440.20      444.68     16.35 o 
  14   2   0      111.55      101.11     10.58 o 
   1   3   0     3328.64     3309.70     26.49 o 
   3   3   0    14188.00    14438.00     99.58 o 
   5   3   0      462.72      483.41      7.93 o 
   7   3   0    13122.19    13230.22     76.27 o 
   9   3   0     9460.60     9015.27     60.17 o 
  11   3   0        4.63        0.48      5.23 o 
  13   3   0      139.72      157.64     11.35 o 
   2   4   0     2090.60     1749.78     24.12 o 
   4   4   0    19491.23    18965.08    119.74 o 
   6   4   0      231.99      141.55      5.48 o 
   8   4   0      120.39      127.22      6.69 o 
  10   4   0     1040.22     1132.83     22.56 o 
  12   4   0     2155.54     2367.81     33.54 o 
  14   4   0       34.62       14.63     10.87 o 
   1   5   0     7378.00     6818.93     57.83 o 
   3   5   0      198.95      241.11      6.81 o 
   5   5   0     1424.00     1457.69     15.17 o 
   7   5   0       97.37       96.91      5.98 o 
   9   5   0     2665.81     2668.07     28.83 o 
  11   5   0      793.82      710.74     16.80 o 
  13   5   0      288.74      315.50     17.66 o 
   2   6   0     5022.85     5296.19     53.52 o 
   4   6   0     1786.13     1824.21     19.37 o 
   6   6   0        2.84        8.40      2.99 o 
   8   6   0     5907.90     5662.20     43.35 o 
  10   6   0       54.20       36.95      5.43 o 
  12   6   0       57.94       56.69      8.38 o 
   1   7   0     4952.67     5063.00     54.89 o 
   3   7   0     4923.90     4686.67     59.51 o 
   5   7   0    16115.24    16260.84    100.58 o 
   7   7   0     1620.40     1549.12     23.99 o 
   9   7   0       18.15       25.55      5.49 o 
  11   7   0     1600.73     1629.43     25.79 o 
  13   7   0     1762.11     1908.93     42.09 o 
   0   8   0      413.97      238.00     24.97 o 
   2   8   0     1449.32     1410.16     35.90 o 
   4   8   0       52.07       80.33      7.19 o 
   6   8   0       41.71       45.42      5.00 o 
   8   8   0     4306.41     4473.87     41.27 o 
  10   8   0       92.57       93.94      7.99 o 
  12   8   0     2222.79     2072.02     31.87 o 
   1   9   0     1729.35     1726.10     34.64 o 
   3   9   0       34.07       58.44     11.93 o 
   5   9   0        4.15       17.11      5.06 o 
   7   9   0      109.83      128.00      7.55 o 
   9   9   0      281.26      339.51     13.44 o 
  11   9   0      500.95      400.71     15.72 o 
   0  10   0     3365.44     3626.89     99.88 o 
   2  10   0      616.98      510.22     24.83 o 
   4  10   0     6618.06     6555.46     94.83 o 
   6  10   0      605.16      577.44     20.91 o 
   8  10   0     5838.34     5644.25     72.53 o 
  10  10   0      262.60      225.59     15.87 o 
  12  10   0      759.05      782.79     30.64 o 
   1  11   0     1667.28     1486.68     28.06 o 
   3  11   0      246.36      268.20     22.31 o 
   5  11   0      156.02      159.92     13.97 o 
   7  11   0     4180.56     4104.17     68.64 o 
   9  11   0     1229.11     1101.86     30.58 o 
  11  11   0      475.40      498.17     38.18 o 
   0  12   0     1371.58     1655.82     67.89 o 
   2  12   0        4.59        5.54      5.99 o 
   4  12   0     2331.19     2404.67     45.54 o 
   6  12   0     1068.43     1053.54     31.53 o 
   8  12   0        0.66        1.48      8.38 o 
  10  12   0       67.48       56.84     13.97 o 
   1  13   0     1100.82     1064.63     56.57 o 
   3  13   0     3476.45     3329.02    111.97 o 
   5  13   0       65.85       55.97     10.75 o 
   7  13   0      390.59      434.57     25.44 o 
   9  13   0      192.10      167.68     22.77 o 
  11  13   0      812.42      707.08     32.24 o 
   0  14   0       65.51       48.38     19.51 o 
   2  14   0     1000.94     1139.76     43.84 o 
   4  14   0     2378.91     2564.89     97.54 o 
   6  14   0      799.12      773.64     28.98 o 
   8  14   0      863.40      848.05     39.18 o 
  10  14   0     2189.10     2213.59     59.74 o 
   1  15   0      218.24      310.01     28.87 o 
   3  15   0      391.13      302.71     28.63 o 
   5  15   0      448.59      423.71     48.38 o 
   7  15   0      489.77      528.27     56.18 o 
   9  15   0      622.32      662.35     55.79 o 
   0  16   0      848.96      906.72     60.08 o 
   2  16   0      186.20      181.17     23.45 o 
   4  16   0      387.63      426.83     49.16 o 
   6  16   0      281.82      212.24     39.02 o 
   8  16   0     1583.57     1484.15     85.05 o 
   1  17   0      483.80      421.80     35.51 o 
   3  17   0     4011.73     4116.15    139.68 o 
   5  17   0     3210.85     3227.37    124.07 o 
   7  17   0      536.46      604.74     65.55 o 
   0  18   0     3980.54     3906.24    136.55 o 
   2  18   0       53.03       51.55     29.65 o 
   4  18   0     3491.65     3178.21    124.85 o 
   6  18   0     1924.95     2147.42    105.34 o 
   1  19   0      534.92      404.29     36.86 o 
   3  19   0     1930.36     2053.78     99.88 o 
   5  19   0      911.65     1101.02     77.25 o 
   0  20   0       23.35      119.39     34.33 o 
   2  20   0       77.88       85.95     25.75 o 
   1   1   1        1.69        1.16      0.64 o 
   2   1   1     1194.54     1117.99      9.66 o 
   3   1   1    10407.22    10543.71     53.13 o 
   4   1   1      221.03      254.93      4.34 o 
   5   1   1     2946.08     3059.41     16.20 o 
   6   1   1     1498.55     1689.90     11.82 o 
   7   1   1     5394.44     5393.54     26.27 o 
   8   1   1      486.77      525.68      7.28 o 
   9   1   1      781.57      741.16      9.13 o 
  10   1   1      207.00      192.32      6.16 o 
  11   1   1     1119.52     1187.68     14.81 o 
  12   1   1      105.29      104.35      6.88 o 
  13   1   1        1.39        2.29      4.58 o 
  14   1   1      170.58      155.41      7.96 o 
   0   2   1        1.02        0.00      0.65 o 
   1   2   1      266.80      252.28      5.02 o 
   2   2   1    14652.50    14463.57     69.65 o 
   3   2   1     8119.57     8162.01     41.40 o 
   4   2   1    13959.87    13158.17     51.87 o 
   5   2   1     1704.70     1704.89     11.52 o 
   6   2   1      700.97      605.34      7.01 o 
   7   2   1        4.18        2.12      1.88 o 
   8   2   1       22.01       29.91      2.82 o 
   9   2   1       20.13       40.44      3.58 o 
  10   2   1      685.45      700.26     10.99 o 
  11   2   1        0.48        0.00      4.31 o 
  12   2   1       14.24       21.87      4.89 o 
  13   2   1        1.98        0.00      4.52 o 
  14   2   1     1369.95     1356.64     18.16 o 
   1   3   1     4169.42     4045.05     21.73 o 
   2   3   1      916.09      978.47      9.49 o 
   3   3   1       94.93       93.05      3.12 o 
   4   3   1     3280.02     3276.37     18.57 o 
   5   3   1     4036.56     4569.03     21.57 o 
   6   3   1     1738.13     1971.46     13.01 o 
   7   3   1     1237.50     1130.60      9.48 o 
   8   3   1      163.93      191.01      5.16 o 
   9   3   1     1426.09     1360.47     13.01 o 
  10   3   1      149.77      156.90      6.05 o 
  11   3   1       11.38       21.18      3.87 o 
  12   3   1        3.44        4.18      4.55 o 
  13   3   1      288.24      259.04      9.10 o 
  14   3   1       22.90       25.90      6.04 o 
   0   4   1    76412.84    77349.42    613.74 o 
   1   4   1     2748.40     2796.16     16.60 o 
   2   4   1      176.61      185.44      4.37 o 
   3   4   1      618.72      665.98      8.45 o 
   4   4   1     2319.24     2590.69     15.91 o 
   5   4   1      666.52      742.07      7.84 o 
   6   4   1      477.71      492.22      6.10 o 
   7   4   1      139.70      138.54      4.22 o 
   8   4   1      395.29      313.83      6.59 o 
   9   4   1       94.51       91.46      4.73 o 
  10   4   1     1004.68      983.66     12.12 o 
  11   4   1       59.46       41.55      4.34 o 
  12   4   1      191.95      169.79      8.14 o 
  13   4   1       47.01       40.70      7.08 o 
  14   4   1      163.70      173.19      9.35 o 
   1   5   1     5446.52     5315.54     29.75 o 
   2   5   1      835.92      826.49      8.43 o 
   3   5   1     3599.17     3389.73     22.94 o 
   4   5   1      546.12      599.20      7.45 o 
   5   5   1      516.23      319.07      5.54 o 
   6   5   1       55.87       57.91      3.09 o 
   7   5   1     3037.37     3282.51     19.79 o 
   8   5   1        0.02        0.00      2.35 o 
   9   5   1       54.51       30.84      3.23 o 
  10   5   1     1540.00     1494.93     14.84 o 
  11   5   1      794.18      762.66     12.05 o 
  12   5   1        0.37        0.00      4.09 o 
  13   5   1      931.83      959.97     16.68 o 
   0   6   1    39819.59    40248.56    321.14 o 
   1   6   1     5785.83     5947.88     36.38 o 
   2   6   1     1068.84      918.21     14.16 o 
   3   6   1      298.60      338.83      6.73 o 
   4   6   1      152.37      172.87      6.03 o 
   5   6   1       27.47       38.59      2.99 o 
   6   6   1     1920.02     1920.60     14.61 o 
   7   6   1       18.56       20.25      2.97 o 
   8   6   1     4206.70     4065.89     28.37 o 
   9   6   1      972.58      992.13     12.41 o 
  10   6   1      138.90      147.59      6.32 o 
  11   6   1        8.71        1.84      3.70 o 
  12   6   1       14.69       21.64      4.83 o 
  13   6   1      383.68      457.44     14.38 o 
   1   7   1     7844.80     8575.12     56.88 o 
   2   7   1     1364.88     1471.82     12.42 o 
   3   7   1     2029.37     2045.16     18.84 o 
   4   7   1      739.22      847.12      9.98 o 
   5   7   1     1360.54     1297.11     12.87 o 
   6   7   1       23.71       16.43      2.55 o 
   7   7   1     1605.98     1536.44     14.01 o 
   8   7   1      189.59      180.07      5.98 o 
   9   7   1     4268.47     3906.64     26.75 o 
  10   7   1      600.61      590.10     10.26 o 
  11   7   1     1830.72     1927.30     21.10 o 
  12   7   1       10.32        3.13      4.74 o 
  13   7   1      207.27      254.34     10.83 o 
   0   8   1     8498.27     9389.73    101.89 o 
   1   8   1     3151.18     3388.96     36.13 o 
   2   8   1     2099.95     2013.70     17.15 o 
   3   8   1      371.37      419.48      7.50 o 
   4   8   1     9086.33     9062.57     55.16 o 
   5   8   1      274.07      250.95      7.16 o 
   6   8   1     1304.78     1162.10     14.41 o 
   7   8   1     2051.17     2089.45     18.71 o 
   8   8   1     1848.65     1822.16     17.44 o 
   9   8   1      596.62      561.03     10.52 o 
  10   8   1     1251.76     1244.26     15.43 o 
  11   8   1       62.99       63.39      5.68 o 
  12   8   1     3216.29     3168.97     32.17 o 
  13   8   1        0.47        8.68      6.17 o 
   1   9   1     9130.26     8905.32     71.81 o 
   2   9   1      484.98      507.13     12.59 o 
   3   9   1     1725.79     1743.24     16.90 o 
   4   9   1        1.91        1.37      2.47 o 
   5   9   1     1773.98     1819.73     18.25 o 
   6   9   1      151.22      190.06      6.91 o 
   7   9   1     3676.60     3578.82     28.38 o 
   8   9   1        6.86        0.61      3.53 o 
   9   9   1     4973.13     4828.54     37.94 o 
  10   9   1      593.61      580.94     13.92 o 
  11   9   1      419.69      408.53     12.62 o 
  12   9   1      122.38      166.93      9.67 o 
   0  10   1        0.17        6.96      3.96 o 
   1  10   1     1986.90     2366.44     28.30 o 
   2  10   1       68.03       32.16      4.49 o 
   3  10   1      319.73      343.90      8.18 o 
   4  10   1     7581.64     7253.85     50.85 o 
   5  10   1      288.02      292.77      7.00 o 
   6  10   1       14.81        6.68      3.51 o 
   7  10   1      298.87      316.40     10.52 o 
   8  10   1     7689.66     7427.59     56.89 o 
   9  10   1      110.24      117.07      8.04 o 
  10  10   1     1154.17     1297.76     19.34 o 
  11  10   1       39.31       29.15      5.85 o 
  12  10   1     1519.20     1589.74     28.64 o 
   1  11   1        2.89        2.34      2.67 o 
   2  11   1       34.69       30.10      4.58 o 
   3  11   1     2555.51     2341.34     39.21 o 
   4  11   1      983.27     1024.05     18.33 o 
   5  11   1     5430.23     5316.70     46.04 o 
   6  11   1      245.48      267.29     11.32 o 
   7  11   1     1986.44     1997.61     27.35 o 
   8  11   1      114.95      103.03      8.64 o 
   9  11   1      261.54      260.86     12.49 o 
  10  11   1     1097.48     1058.12     21.52 o 
  11  11   1     1220.89     1154.77     25.77 o 
  12  11   1        1.44        8.73      7.65 o 
   0  12   1     5003.23     4716.80     67.97 o 
   1  12   1      235.95      249.14     11.24 o 
   2  12   1       45.07       60.04      5.95 o 
   3  12   1        3.53        0.00      4.37 o 
   4  12   1      639.31      594.11     14.75 o 
   5  12   1       11.58       23.29      5.72 o 
   6  12   1     1587.94     1515.04     23.52 o 
   7  12   1      123.41      146.33      9.66 o 
   8  12   1     3446.22     3260.02     38.42 o 
   9  12   1       11.77        3.47      5.68 o 
  10  12   1      449.75      448.19     24.70 o 
  11  12   1       12.85       14.83      8.01 o 
   1  13   1      216.58      196.29     11.02 o 
   2  13   1       68.10       68.39      7.69 o 
   3  13   1     3331.41     3288.65     50.65 o 
   4  13   1      137.59      134.45     15.09 o 
   5  13   1     1197.45     1250.19     24.73 o 
   6  13   1      202.18      219.19     14.31 o 
   7  13   1      694.61      747.54     21.22 o 
   8  13   1      145.06      192.13     11.57 o 
   9  13   1        3.21        7.37      7.39 o 
  10  13   1       14.96       13.67      8.24 o 
  11  13   1      110.45      126.95     12.77 o 
   0  14   1     1153.74      978.48     82.71 o 
   1  14   1      778.92      772.53     25.80 o 
   2  14   1       91.59      128.20     20.84 o 
   3  14   1        4.79        8.48      9.13 o 
   4  14   1     3494.52     3280.13     68.72 o 
   5  14   1     1295.25     1282.52     61.87 o 
   6  14   1      177.64      133.67     12.14 o 
   7  14   1      465.70      435.90     24.00 o 
   8  14   1        0.75        0.00     13.18 o 
   9  14   1      152.36      165.14     17.34 o 
  10  14   1        6.10       19.71      8.87 o 
   1  15   1     2853.88     2756.54     51.00 o 
   2  15   1        0.06        3.87      7.76 o 
   3  15   1      591.17      563.42     31.09 o 
   4  15   1      441.43      463.44     35.30 o 
   5  15   1     1129.41     1156.86     58.75 o 
   6  15   1      197.49      175.74     18.60 o 
   7  15   1     2697.72     2537.14     57.50 o 
   8  15   1        4.10        0.30     10.42 o 
   9  15   1       98.98       89.35     13.82 o 
   0  16   1      297.82      290.98     32.38 o 
   1  16   1      455.81      423.05     24.04 o 
   2  16   1        2.23       17.33     11.87 o 
   3  16   1       11.67        5.52     13.62 o 
   4  16   1     3935.24     4098.97     96.81 o 
   5  16   1      982.38     1184.52     50.76 o 
   6  16   1      139.93      142.54     23.73 o 
   7  16   1        1.29        6.75     10.79 o 
   8  16   1        0.54        0.00     11.37 o 
   1  17   1      115.11      137.37     15.63 o 
   2  17   1       44.47       46.95     12.39 o 
   3  17   1      452.53      333.02     26.25 o 
   4  17   1       77.83       31.85     15.42 o 
   5  17   1       28.04       33.94     15.45 o 
   6  17   1      251.55      300.64     51.50 o 
   7  17   1      671.78      697.84     33.18 o 
   0  18   1      224.77      225.36     27.83 o 
   1  18   1       89.92       72.60     13.08 o 
   2  18   1      199.31      170.70     18.22 o 
   3  18   1      128.07       75.17     19.58 o 
   4  18   1      175.41      205.66     27.31 o 
   5  18   1     1038.56      972.39     48.81 o 
   6  18   1        1.46        1.13     14.87 o 
   1  19   1        0.24        5.94      9.88 o 
   2  19   1      137.39      100.23     15.48 o 
   3  19   1      849.83      904.81     51.23 o 
   4  19   1       74.41      113.14     23.33 o 
   5  19   1      421.67      395.94     38.61 o 
   0  20   1      200.59      235.11     43.70 o 
   1  20   1      220.07      193.65     20.04 o 
   2  20   1      117.71      124.65     27.82 o 
   0   0   2    40950.06    35877.32   3398.65 o 
   1   0   2     3689.80     3527.86     31.09 o 
   2   0   2     9808.04     9819.32     64.58 o 
   3   0   2    14644.39    14380.77    100.80 o 
   4   0   2     7898.26     8044.36     56.42 o 
   5   0   2      252.19      420.18      8.09 o 
   6   0   2     5335.17     6020.41     38.27 o 
   7   0   2      417.69      376.63      8.42 o 
   8   0   2     2994.59     2858.15     25.12 o 
   9   0   2     2278.34     2314.10     23.34 o 
  10   0   2     1077.44     1081.44     17.74 o 
  11   0   2       15.53        0.00      4.92 o 
  12   0   2     2833.92     2934.31     43.22 o 
  13   0   2      287.61      292.03     17.33 o 
  14   0   2     2367.46     2732.33     45.71 o 
   1   1   2    12081.52    12024.41     60.68 o 
   2   1   2    25174.84    25557.36    111.11 o 
   3   1   2    14234.12    13721.58     61.04 o 
   4   1   2     1984.18     2010.35     11.58 o 
   5   1   2      283.33      189.66      4.10 o 
   6   1   2     5459.07     5957.12     27.28 o 
   7   1   2        0.11        0.00      1.80 o 
   8   1   2      101.07      148.70      4.51 o 
   9   1   2     5548.72     5263.83     27.06 o 
  10   1   2      227.71      200.09      6.39 o 
  11   1   2     3210.16     3209.13     24.72 o 
  12   1   2      512.23      520.25     11.17 o 
  13   1   2      726.20      798.18     14.96 o 
  14   1   2      222.28      274.00      9.85 o 
   0   2   2    13339.15    13010.66     90.56 o 
   1   2   2     2098.66     2032.48     11.66 o 
   2   2   2      474.54      460.49      6.39 o 
   3   2   2     5314.43     5281.48     32.60 o 
   4   2   2     8819.52     8713.11     36.85 o 
   5   2   2       46.34       51.60      2.51 o 
   6   2   2      540.71      688.08      7.52 o 
   7   2   2      240.55      211.67      4.89 o 
   8   2   2     4102.88     4061.93     22.14 o 
   9   2   2      307.34      349.62      7.08 o 
  10   2   2      376.82      424.92      8.41 o 
  11   2   2      157.05      152.14      6.37 o 
  12   2   2      214.48      218.31      8.32 o 
  13   2   2       30.02       22.06      5.21 o 
  14   2   2        0.17        0.00      4.88 o 
   1   3   2     6782.83     6632.44     29.77 o 
   2   3   2     1873.19     1984.45     13.91 o 
   3   3   2       28.26       41.82      2.20 o 
   4   3   2      314.52      383.66      5.35 o 
   5   3   2      507.51      484.58      6.15 o 
   6   3   2      143.59      197.43      4.39 o 
   7   3   2     6450.25     6551.36     28.41 o 
   8   3   2      746.02      700.93      7.74 o 
   9   3   2     1785.12     1714.39     13.99 o 
  10   3   2       80.40       93.35      4.53 o 
  11   3   2      191.28      195.52      7.26 o 
  12   3   2      919.24      864.07     18.47 o 
  13   3   2      101.49       95.01      7.38 o 
  14   3   2       65.99       77.14      7.03 o 
   0   4   2    22320.30    22437.44    148.41 o 
   1   4   2     4488.99     4428.94     21.56 o 
   2   4   2     6974.97     6951.14     32.24 o 
   3   4   2     1606.92     1615.52     11.47 o 
   4   4   2     6058.89     5849.09     30.94 o 
   5   4   2      373.85      342.04      5.66 o 
   6   4   2      737.19      683.64      9.58 o 
   7   4   2     1895.90     1892.56     13.66 o 
   8   4   2     3811.60     3770.50     21.34 o 
   9   4   2        5.23        8.76      2.69 o 
  10   4   2      356.27      383.60      9.10 o 
  11   4   2       11.69       14.08      4.25 o 
  12   4   2     1373.62     1439.90     18.54 o 
  13   4   2       55.56       59.35      6.55 o 
  14   4   2       69.82       77.06      7.01 o 
   1   5   2       89.99      133.11      3.20 o 
   2   5   2       14.83        9.15      1.49 o 
   3   5   2     1252.97     1374.41     10.63 o 
   4   5   2      145.36      151.40      4.82 o 
   5   5   2     1097.01     1105.75     12.46 o 
   6   5   2      548.39      644.21      7.53 o 
   7   5   2      101.00      110.15      4.58 o 
   8   5   2      333.05      333.19      7.27 o 
   9   5   2      773.87      773.46     10.71 o 
  10   5   2        6.54        9.63      3.55 o 
  11   5   2       52.88       58.22      5.36 o 
  12   5   2      315.65      332.48     10.54 o 
  13   5   2      624.38      617.06     13.69 o 
   0   6   2       65.82       27.25      2.80 o 
   1   6   2     1713.42     1670.65     12.78 o 
   2   6   2     1538.79     1599.49     11.36 o 
   3   6   2      817.92      850.64     10.83 o 
   4   6   2      886.04      792.20      9.60 o 
   5   6   2      121.90      150.25      5.49 o 
   6   6   2      184.41      148.29      5.08 o 
   7   6   2      457.09      468.75      7.39 o 
   8   6   2      218.01      202.15      6.14 o 
   9   6   2       92.12      102.23      5.08 o 
  10   6   2     1088.21     1019.29     15.76 o 
  11   6   2      211.04      246.57     10.21 o 
  12   6   2     1043.15     1065.99     17.04 o 
  13   6   2        4.39        6.50      4.84 o 
   1   7   2      235.27      294.93      5.95 o 
   2   7   2      420.21      535.83      9.01 o 
   3   7   2      996.34      841.29      9.08 o 
   4   7   2      591.10      623.28      9.20 o 
   5   7   2     3773.55     3701.35     26.44 o 
   6   7   2      730.13      737.52     10.30 o 
   7   7   2       34.53       32.59      3.59 o 
   8   7   2      608.23      615.72     10.12 o 
   9   7   2      174.94      174.75      6.17 o 
  10   7   2      658.67      613.22     11.58 o 
  11   7   2      196.02      236.13      8.00 o 
  12   7   2       86.22       99.64      7.30 o 
  13   7   2      284.29      265.85     12.19 o 
   0   8   2     1589.41     1486.29     15.90 o 
   1   8   2       37.72       71.09      3.50 o 
   2   8   2      165.73      194.98      4.16 o 
   3   8   2     2172.13     2334.91     17.51 o 
   4   8   2      633.79      652.46      8.79 o 
   5   8   2      191.43      177.76      5.90 o 
   6   8   2      299.10      334.04      8.04 o 
   7   8   2        0.91        0.99      3.11 o 
   8   8   2        2.43        4.83      3.68 o 
   9   8   2       28.23       27.23      4.31 o 
  10   8   2       40.85       45.44      5.00 o 
  11   8   2      600.89      652.74     14.87 o 
  12   8   2      409.86      397.04     14.09 o 
  13   8   2       40.87       23.70      6.66 o 
   1   9   2      929.82     1001.79      9.72 o 
   2   9   2       54.08       63.18      2.85 o 
   3   9   2     2024.36     2174.31     15.79 o 
   4   9   2      206.82      259.23      6.20 o 
   5   9   2      126.47      121.02      5.36 o 
   6   9   2       11.89        7.08      2.98 o 
   7   9   2        3.59        3.05      3.23 o 
   8   9   2      589.92      597.00     10.84 o 
   9   9   2       43.30       35.03      5.18 o 
  10   9   2      284.34      266.85     10.87 o 
  11   9   2      119.21      130.21      8.22 o 
  12   9   2      754.15      703.57     17.11 o 
   0  10   2     2984.44     3240.51     55.38 o 
   1  10   2      197.72      248.13      6.57 o 
   2  10   2      107.37       94.27      6.74 o 
   3  10   2      102.33       95.58      4.51 o 
   4  10   2      130.46      123.47      5.44 o 
   5  10   2      535.74      482.29     10.04 o 
   6  10   2     2120.71     2111.39     24.64 o 
   7  10   2      214.59      200.28      8.47 o 
   8  10   2        1.99        0.00      3.85 o 
   9  10   2      753.71      831.54     15.35 o 
  10  10   2      369.41      327.67     11.85 o 
  11  10   2      792.87      820.91     18.76 o 
  12  10   2       79.99       90.91      8.38 o 
   1  11   2       70.69       53.28      3.67 o 
   2  11   2        0.46        1.76      3.54 o 
   3  11   2       30.84       47.80      4.72 o 
   4  11   2      169.31      235.70      9.32 o 
   5  11   2      538.96      574.56     12.68 o 
   6  11   2      193.93      257.44      9.91 o 
   7  11   2     1359.40     1352.34     19.42 o 
   8  11   2       31.64       67.77      8.59 o 
   9  11   2      152.25      137.02      8.36 o 
  10  11   2      652.56      759.96     17.31 o 
  11  11   2        0.86        0.00      6.28 o 
  12  11   2        0.55        4.61      8.34 o 
   0  12   2     1444.93     1632.83     27.04 o 
   1  12   2      132.24      157.83      9.25 o 
   2  12   2      352.04      387.19     12.57 o 
   3  12   2      375.36      392.07     12.92 o 
   4  12   2      985.89      884.14     19.03 o 
   5  12   2     2484.26     2447.70     31.92 o 
   6  12   2       16.48       23.59      5.89 o 
   7  12   2      194.00      219.72     12.42 o 
   8  12   2      498.59      502.80     16.54 o 
   9  12   2      335.33      290.28     13.36 o 
  10  12   2      872.09      882.20     21.65 o 
  11  12   2        6.48        8.82      7.64 o 
   1  13   2      186.76      219.84     11.91 o 
   2  13   2       23.15       34.23      6.68 o 
   3  13   2      963.91      915.33     20.39 o 
   4  13   2       74.21       83.42      9.53 o 
   5  13   2      294.79      337.02     15.51 o 
   6  13   2       66.57       78.21      9.03 o 
   7  13   2        0.23        0.00      5.62 o 
   8  13   2        8.02       17.00      7.35 o 
   9  13   2     1198.98     1189.29     36.59 o 
  10  13   2      188.58      145.34     13.01 o 
   0  14   2      104.99       77.49     15.95 o 
   1  14   2      142.12      186.46     13.67 o 
   2  14   2       94.91       90.10     10.47 o 
   3  14   2        0.21        9.07      6.48 o 
   4  14   2     1570.27     1625.92     38.18 o 
   5  14   2      396.66      331.94     16.97 o 
   6  14   2        8.56        5.89      5.62 o 
   7  14   2      533.63      668.32     20.23 o 
   8  14   2       98.74       89.11     10.64 o 
   9  14   2      178.72      208.42     16.35 o 
  10  14   2      215.63      205.85     14.05 o 
   1  15   2      426.72      492.88     20.96 o 
   2  15   2      149.95       99.45     11.11 o 
   3  15   2       80.34      101.01     13.16 o 
   4  15   2       13.87       25.95      9.34 o 
   5  15   2      775.45      820.40     26.56 o 
   6  15   2      189.24      152.94     15.22 o 
   7  15   2      823.93      884.87     29.89 o 
   8  15   2      166.17      201.52     15.88 o 
   9  15   2      135.97      133.20     16.60 o 
   0  16   2      391.51      493.47     36.97 o 
   1  16   2        3.39        1.35      7.96 o 
   2  16   2       12.04        0.82      8.22 o 
   3  16   2       79.60       50.81     10.50 o 
   4  16   2     1634.65     1736.17     46.22 o 
   5  16   2      111.91      126.38     17.23 o 
   6  16   2      317.46      304.22     20.43 o 
   7  16   2     1781.49     1800.59     42.26 o 
   8  16   2      247.24      243.30     19.87 o 
   1  17   2      181.33      165.55     16.89 o 
   2  17   2       96.15      102.39     14.09 o 
   3  17   2     1355.10     1380.40     44.72 o 
   4  17   2        0.61       10.26     12.55 o 
   5  17   2      557.51      597.75     58.11 o 
   6  17   2      543.84      622.27     34.95 o 
   7  17   2       55.81       81.00     13.69 o 
   0  18   2     1556.41     1537.12     58.48 o 
   1  18   2     1334.74     1368.33     39.53 o 
   2  18   2        8.01        2.82     11.83 o 
   3  18   2      247.79      219.31     23.24 o 
   4  18   2     2082.11     1970.64    149.04 o 
   5  18   2      171.51      116.87     22.89 o 
   6  18   2       34.94       18.07     12.74 o 
   1  19   2      298.42      245.31     21.16 o 
   2  19   2       69.73       33.58     17.11 o 
   3  19   2      939.15     1018.89     41.44 o 
   4  19   2      267.35      310.98     63.21 o 
   5  19   2      569.64      523.94     43.42 o 
   0  20   2      804.60      925.32     53.14 o 
   1  20   2       40.39       19.80     17.01 o 
   2  20   2       30.50       26.76     14.25 o 
   1   1   3     1031.34     1105.27      8.26 o 
   2   1   3     4141.34     4333.97     22.27 o 
   3   1   3    10007.90    10438.59     49.82 o 
   4   1   3       61.79       90.26      3.12 o 
   5   1   3     4435.36     4499.72     20.35 o 
   6   1   3      250.65      208.65      4.33 o 
   7   1   3      427.87      445.50      7.27 o 
   8   1   3        0.23        0.00      2.10 o 
   9   1   3        0.11        3.85      2.54 o 
  10   1   3      229.47      210.35      6.22 o 
  11   1   3       80.38       59.68      4.67 o 
  12   1   3     1034.47     1032.06     13.96 o 
  13   1   3       32.30       25.33      5.67 o 
  14   1   3       93.08      102.08      7.93 o 
   0   2   3    26626.50    26696.22    181.07 o 
   1   2   3    10583.51    10653.82     48.02 o 
   2   2   3    26282.68    26950.79    110.36 o 
   3   2   3      285.19      245.15      4.27 o 
   4   2   3     1827.38     2045.31     12.83 o 
   5   2   3     3119.19     3113.46     16.33 o 
   6   2   3      187.23      166.97      3.89 o 
   7   2   3     1120.68      912.68      9.11 o 
   8   2   3       94.49       68.82      3.49 o 
   9   2   3       81.41      113.99      4.64 o 
  10   2   3       49.44       40.37      3.83 o 
  11   2   3      120.54      109.75      6.69 o 
  12   2   3      114.30      113.16      6.62 o 
  13   2   3       65.56       58.58      6.56 o 
  14   2   3      207.08      228.68     10.45 o 
   1   3   3     1505.77     1542.03     10.20 o 
   2   3   3     8446.12     8294.92     37.82 o 
   3   3   3       21.07       48.33      2.68 o 
   4   3   3      294.12      336.27      6.78 o 
   5   3   3      800.91      700.11      7.59 o 
   6   3   3      109.22      147.47      4.17 o 
   7   3   3       51.33       49.07      2.87 o 
   8   3   3      557.21      561.43      8.57 o 
   9   3   3     2406.26     2310.97     17.89 o 
  10   3   3        0.09        0.76      3.12 o 
  11   3   3      582.33      537.71     10.95 o 
  12   3   3      196.60      192.84      8.03 o 
  13   3   3        0.45        0.00      4.26 o 
  14   3   3       58.13       65.39      7.06 o 
   0   4   3       53.39       27.68      3.05 o 
   1   4   3     1540.84     1603.45     10.50 o 
   2   4   3        0.06        0.00      1.14 o 
   3   4   3        9.72       14.15      1.89 o 
   4   4   3     1265.01     1052.02      9.39 o 
   5   4   3       18.32       14.30      2.62 o 
   6   4   3     1030.82     1172.20     10.58 o 
   7   4   3        0.05        4.45      2.02 o 
   8   4   3      649.31      561.51      9.83 o 
   9   4   3      319.46      340.84      7.84 o 
  10   4   3      132.13      122.53      5.73 o 
  11   4   3      142.77      163.08      7.16 o 
  12   4   3     1252.75     1203.94     17.71 o 
  13   4   3      164.97      151.34      7.73 o 
   1   5   3     5518.22     5594.85     25.97 o 
   2   5   3      577.73      603.74      5.79 o 
   3   5   3      747.37      878.81      8.60 o 
   4   5   3        4.06       18.96      2.59 o 
   5   5   3       16.21       25.88      2.85 o 
   6   5   3       95.91       90.56      4.15 o 
   7   5   3      396.51      365.09      6.56 o 
   8   5   3       15.71       14.39      2.82 o 
   9   5   3     4537.16     4373.63     27.38 o 
  10   5   3     2107.16     2054.17     18.53 o 
  11   5   3       95.05      111.29      6.11 o 
  12   5   3        9.94       10.28      4.34 o 
  13   5   3       52.16       46.74      5.53 o 
   0   6   3    11770.23    12419.01     68.08 o 
   1   6   3     2770.82     3022.32     16.87 o 
   2   6   3       78.20       63.84      2.78 o 
   3   6   3     1193.00     1273.08     10.76 o 
   4   6   3     4502.86     4236.73     24.46 o 
   5   6   3        4.02        4.45      2.35 o 
   6   6   3        1.68       11.13      2.56 o 
   7   6   3      165.67      174.39      5.79 o 
   8   6   3     2940.40     2802.89     21.05 o 
   9   6   3      237.86      255.23      6.97 o 
  10   6   3        0.05        0.94      3.27 o 
  11   6   3      977.19     1011.22     19.63 o 
  12   6   3     1889.97     1946.94     22.42 o 
  13   6   3       47.25       81.55      7.11 o 
   1   7   3     1254.33     1244.47     10.24 o 
   2   7   3     5732.31     6013.08     29.42 o 
   3   7   3      568.57      496.54      7.23 o 
   4   7   3       20.47       28.54      2.81 o 
   5   7   3       56.70       68.35      4.13 o 
   6   7   3     4134.50     4245.69     29.10 o 
   7   7   3      193.91      190.63      6.46 o 
   8   7   3      139.20      149.46      6.53 o 
   9   7   3     1113.95     1088.28     17.56 o 
  10   7   3       32.62       23.40      4.81 o 
  11   7   3      327.11      343.03     10.36 o 
  12   7   3      185.56      219.75      9.25 o 
  13   7   3      289.44      281.27     10.96 o 
   0   8   3    17662.10    18050.19     97.64 o 
   1   8   3      694.73      688.80      7.79 o 
   2   8   3      321.37      378.71      6.39 o 
   3   8   3     3436.51     3505.12     20.43 o 
   4   8   3     3831.97     3874.20     25.86 o 
   5   8   3      695.81      760.39     10.50 o 
   6   8   3     2430.07     2402.19     20.34 o 
   7   8   3       25.40       41.41      4.13 o 
   8   8   3     1673.75     1502.63     17.28 o 
   9   8   3      276.23      295.65      9.05 o 
  10   8   3      238.75      220.32      8.77 o 
  11   8   3      519.25      461.04     12.00 o 
  12   8   3      551.13      538.45     13.55 o 
  13   8   3     1014.77      990.80     19.16 o 
   1   9   3      368.95      394.03      7.06 o 
   2   9   3     1577.31     1589.65     13.36 o 
   3   9   3     4435.38     4284.52     24.72 o 
   4   9   3       29.73       30.48      3.03 o 
   5   9   3      572.16      505.17      9.69 o 
   6   9   3      440.79      380.37      9.17 o 
   7   9   3     1180.34     1156.99     16.66 o 
   8   9   3     1130.62     1215.44     15.51 o 
   9   9   3       46.33       36.90      4.70 o 
  10   9   3      782.85      882.73     14.30 o 
  11   9   3      541.03      510.44     20.49 o 
  12   9   3       54.16       56.78      7.70 o 
   0  10   3     2779.28     2729.18     29.44 o 
   1  10   3     2590.61     2529.44     18.17 o 
   2  10   3     1698.14     1649.05     15.52 o 
   3  10   3      217.04      277.55      6.48 o 
   4  10   3     9267.24     9200.87     52.37 o 
   5  10   3      289.76      263.05      9.15 o 
   6  10   3     1006.21      985.64     13.18 o 
   7  10   3     2396.09     2441.16     25.72 o 
   8  10   3      550.68      525.78     11.13 o 
   9  10   3       23.50       15.81      4.74 o 
  10  10   3       58.52       60.07      6.35 o 
  11  10   3       84.34       60.00      7.38 o 
  12  10   3      159.64      176.03     11.50 o 
   1  11   3     3898.04     3931.77     26.66 o 
   2  11   3      116.40      185.98      5.25 o 
   3  11   3     1929.54     1903.42     18.55 o 
   4  11   3      367.48      413.76      9.90 o 
   5  11   3     3484.72     3459.62     32.40 o 
   6  11   3     1257.76     1313.33     19.30 o 
   7  11   3     2733.65     2584.06     29.00 o 
   8  11   3      212.62      209.40      9.57 o 
   9  11   3      910.38      888.30     15.48 o 
  10  11   3     2860.05     2752.49     30.04 o 
  11  11   3     1461.26     1506.09     23.27 o 
   0  12   3     1662.48     1652.02     29.57 o 
   1  12   3      164.58      189.55      7.91 o 
   2  12   3       83.31       69.00      4.38 o 
   3  12   3       22.10       54.59      6.37 o 
   4  12   3     3927.79     3715.01     36.55 o 
   5  12   3      162.42      219.20      8.93 o 
   6  12   3      414.21      432.86     12.35 o 
   7  12   3     1080.66      959.57     19.61 o 
   8  12   3      165.63      160.48      9.14 o 
   9  12   3      650.74      713.65     18.07 o 
  10  12   3        3.59        0.00      5.49 o 
  11  12   3      451.62      544.07     19.72 o 
   1  13   3      649.63      602.74     17.29 o 
   2  13   3       44.57       85.37      8.69 o 
   3  13   3     1677.95     1620.69     30.87 o 
   4  13   3        3.71        6.06      7.31 o 
   5  13   3      306.63      267.96     12.83 o 
   6  13   3        2.11       16.94      6.19 o 
   7  13   3      402.33      403.28     18.82 o 
   8  13   3      935.90     1100.14     26.71 o 
   9  13   3     1335.44     1347.87     27.83 o 
  10  13   3       15.08        0.00      7.77 o 
   0  14   3      704.06      719.25     27.51 o 
   1  14   3       81.50       53.20      8.10 o 
   2  14   3      389.77      377.05     16.44 o 
   3  14   3     2378.92     2338.33     38.85 o 
   4  14   3      371.98      329.75     19.34 o 
   5  14   3        3.27        0.00      8.04 o 
   6  14   3      258.56      299.67     14.30 o 
   7  14   3       29.28       20.32      7.71 o 
   8  14   3     1822.48     1795.74     51.32 o 
   9  14   3       84.84       82.24     17.53 o 
  10  14   3       61.10       60.53     11.20 o 
   1  15   3       45.91       32.65      8.72 o 
   2  15   3     2046.84     2056.73     34.10 o 
   3  15   3      112.60      120.31     12.81 o 
   4  15   3       53.88       25.91      9.80 o 
   5  15   3     1618.61     1539.15     36.61 o 
   6  15   3       18.66        9.68     10.38 o 
   7  15   3      359.05      358.15     21.30 o 
   8  15   3      253.15      219.99     16.68 o 
   9  15   3       60.63       48.91     11.36 o 
   0  16   3      179.95      169.13     18.26 o 
   1  16   3      186.70      174.42     13.04 o 
   2  16   3       82.16       80.10     21.85 o 
   3  16   3       71.92      108.26     12.13 o 
   4  16   3      231.75      217.06     17.38 o 
   5  16   3      266.22      303.62     20.57 o 
   6  16   3      623.78      603.33     28.72 o 
   7  16   3      149.56      216.03     26.44 o 
   8  16   3     1576.96     1510.13     40.16 o 
   1  17   3       53.21       60.45     10.41 o 
   2  17   3       38.88       63.26     13.85 o 
   3  17   3       29.75       38.45     11.15 o 
   4  17   3        5.84        5.18     10.28 o 
   5  17   3      619.69      690.86     43.47 o 
   6  17   3      309.71      342.26     22.87 o 
   7  17   3        0.05        0.00      9.98 o 
   0  18   3      309.94      322.51     31.95 o 
   1  18   3      703.43      698.51     38.33 o 
   2  18   3       47.25       27.55     12.17 o 
   3  18   3      392.68      357.67     33.79 o 
   4  18   3      658.26      703.42     37.15 o 
   5  18   3      102.09       78.97     16.18 o 
   6  18   3       41.14       54.24     15.05 o 
   1  19   3      946.58      916.39     35.46 o 
   2  19   3      349.67      331.54     41.91 o 
   3  19   3      796.55      742.48     40.98 o 
   4  19   3        4.81       14.40     11.49 o 
   0  20   3      356.83      383.59     38.06 o 
   1  20   3      242.46      239.57     37.96 o 
   0   0   4      155.64      198.76     11.68 o 
   1   0   4      872.36      804.45     10.83 o 
   2   0   4    48443.18    48109.75    273.98 o 
   3   0   4    16136.58    16206.45    106.76 o 
   4   0   4     1156.79      832.83     14.92 o 
   5   0   4     1373.00     1550.65     14.61 o 
   6   0   4      321.77      239.64      6.67 o 
   7   0   4     1548.13     1624.64     17.23 o 
   8   0   4     2514.62     2348.54     22.51 o 
   9   0   4     2510.07     2424.66     24.78 o 
  10   0   4      116.07      134.65      7.40 o 
  11   0   4     1054.84     1054.73     18.65 o 
  12   0   4     6273.19     6268.79     60.24 o 
  13   0   4      758.58      714.33     22.98 o 
  14   0   4       22.81       34.22      9.45 o 
   1   1   4     6470.61     6441.46     31.76 o 
   2   1   4     5457.68     5402.53     26.87 o 
   3   1   4     3227.25     3398.98     19.16 o 
   4   1   4        4.55        3.38      1.87 o 
   5   1   4      125.83      127.91      3.77 o 
   6   1   4     2250.84     2257.01     14.92 o 
   7   1   4     4065.68     4100.02     21.19 o 
   8   1   4      247.87      253.44      5.69 o 
   9   1   4     7408.40     7191.84     35.17 o 
  10   1   4       89.15       59.24      3.99 o 
  11   1   4      351.09      336.94      9.05 o 
  12   1   4       95.26      126.91      7.17 o 
  13   1   4        2.38        2.97      4.85 o 
  14   1   4      332.77      373.62     17.42 o 
   0   2   4     2451.55     2433.06     24.91 o 
   1   2   4     1677.30     1773.93     12.27 o 
   2   2   4    10427.33    10780.04     46.27 o 
   3   2   4     3649.30     3885.32     20.03 o 
   4   2   4     4948.60     4722.68     27.04 o 
   5   2   4     2819.15     3115.21     18.32 o 
   6   2   4      461.42      453.93      6.30 o 
   7   2   4       15.09        7.99      2.09 o 
   8   2   4     5032.25     4884.38     26.81 o 
   9   2   4       88.34      103.23      4.81 o 
  10   2   4        5.01        5.24      3.24 o 
  11   2   4      568.37      578.10     11.07 o 
  12   2   4     1555.48     1589.94     19.27 o 
  13   2   4       81.20       73.55      6.57 o 
   1   3   4     1518.96     1538.22     10.06 o 
   2   3   4    10498.96    10490.22     42.83 o 
   3   3   4     2561.57     2326.33     13.23 o 
   4   3   4     1239.62     1374.50     10.97 o 
   5   3   4    18336.76    18407.21     80.73 o 
   6   3   4     1969.24     2221.91     14.94 o 
   7   3   4       22.58       15.50      2.37 o 
   8   3   4      706.29      733.74      9.13 o 
   9   3   4        1.72        2.95      2.72 o 
  10   3   4     1182.82     1176.93     16.79 o 
  11   3   4     2075.87     2055.50     21.21 o 
  12   3   4       17.58        4.97      4.35 o 
  13   3   4      619.70      685.79     13.91 o 
   0   4   4    23145.14    22664.73    119.97 o 
   1   4   4     2557.56     2717.23     13.94 o 
   2   4   4    11445.89    11299.54     44.89 o 
   3   4   4     1221.45     1363.26     11.03 o 
   4   4   4     3704.09     4153.20     22.21 o 
   5   4   4     3124.79     3204.24     20.89 o 
   6   4   4     3877.45     3769.47     23.31 o 
   7   4   4       92.79       88.49      3.91 o 
   8   4   4     3088.40     2974.26     19.66 o 
   9   4   4      155.81      137.52      5.20 o 
  10   4   4      578.19      587.41     10.11 o 
  11   4   4      626.52      637.97     12.29 o 
  12   4   4       74.33       82.37      6.15 o 
  13   4   4      856.60      936.40     16.93 o 
   1   5   4      955.69     1130.44      9.27 o 
   2   5   4      180.58      145.95      3.84 o 
   3   5   4    11124.90    11244.00     49.94 o 
   4   5   4      316.78      344.81      6.13 o 
   5   5   4      659.06      892.86     10.45 o 
   6   5   4      319.45      329.37      6.90 o 
   7   5   4       55.27       34.80      3.26 o 
   8   5   4      129.42      125.74      5.14 o 
   9   5   4      117.37      115.54      5.57 o 
  10   5   4     2002.44     2064.37     20.65 o 
  11   5   4       38.19       44.44      5.33 o 
  12   5   4       27.67       19.40      5.26 o 
  13   5   4      668.07      722.47     16.35 o 
   0   6   4     1600.18     1562.79     13.63 o 
   1   6   4      565.52      671.65      6.39 o 
   2   6   4     3046.36     3163.02     17.72 o 
   3   6   4      373.03      421.37      6.24 o 
   4   6   4     3511.42     3441.21     22.13 o 
   5   6   4     2034.43     2284.44     17.32 o 
   6   6   4      861.97      809.50      9.78 o 
   7   6   4      142.57      129.84      5.29 o 
   8   6   4      246.21      200.27      6.53 o 
   9   6   4      168.47      163.18      6.76 o 
  10   6   4      497.40      489.22     13.25 o 
  11   6   4      182.36      191.26      8.33 o 
  12   6   4       13.93        9.20      5.06 o 
  13   6   4       21.98       15.77      5.80 o 
   1   7   4     2987.69     2827.75     18.35 o 
   2   7   4       53.99      104.88      3.47 o 
   3   7   4        5.59        2.84      1.90 o 
   4   7   4       32.40       28.05      2.77 o 
   5   7   4     4470.09     4713.15     30.02 o 
   6   7   4      168.07      168.80      5.92 o 
   7   7   4      873.30      795.68     10.86 o 
   8   7   4      118.40      119.73      6.60 o 
   9   7   4      227.89      214.04      7.73 o 
  10   7   4       19.44       14.04      4.39 o 
  11   7   4      277.33      261.92     13.33 o 
  12   7   4       48.70       63.71      6.80 o 
  13   7   4       73.83       85.69      7.88 o 
   0   8   4      186.87      249.39      6.48 o 
   1   8   4     7284.10     7706.88     37.98 o 
   2   8   4     1488.83     1374.17     12.59 o 
   3   8   4       81.00       60.94      3.21 o 
   4   8   4     1756.02     1636.02     17.21 o 
   5   8   4       15.66       14.80      3.35 o 
   6   8   4     1361.91     1331.84     15.06 o 
   7   8   4      241.72      239.34      7.55 o 
   8   8   4      338.77      331.34      9.23 o 
   9   8   4     1283.33     1346.09     16.16 o 
  10   8   4       21.73       22.28      4.62 o 
  11   8   4        5.73        5.18      4.64 o 
  12   8   4      115.44      152.04      9.47 o 
   1   9   4      831.08      920.98     10.09 o 
   2   9   4       57.39       44.90      3.20 o 
   3   9   4     3952.57     3990.71     24.96 o 
   4   9   4        1.13        4.24      2.26 o 
   5   9   4       68.00       63.58      4.63 o 
   6   9   4      111.84      130.70      6.07 o 
   7   9   4      112.28      135.95      6.51 o 
   8   9   4      271.93      277.39      9.13 o 
   9   9   4       17.68       35.16      4.56 o 
  10   9   4        1.94        3.00      4.22 o 
  11   9   4      750.33      711.24     15.14 o 
  12   9   4       43.40       31.46      6.37 o 
   0  10   4      399.75      330.72      8.49 o 
   1  10   4     2269.55     2459.25     17.68 o 
   2  10   4      440.92      434.57      7.19 o 
   3  10   4       82.82      108.50      4.69 o 
   4  10   4        2.34        4.53      3.03 o 
   5  10   4      203.86      197.72      7.18 o 
   6  10   4      798.68      773.96     12.79 o 
   7  10   4      756.48      865.68     13.50 o 
   8  10   4     2022.62     2028.95     21.99 o 
   9  10   4       64.52       45.09      5.35 o 
  10  10   4      349.83      311.28     10.61 o 
  11  10   4       23.95       14.66      6.14 o 
  12  10   4      112.23      134.01     10.98 o 
   1  11   4     1756.73     1798.76     20.85 o 
   2  11   4        3.91        0.92      2.76 o 
   3  11   4      119.97      105.03      5.53 o 
   4  11   4       10.26       26.97      4.02 o 
   5  11   4     5956.87     5832.91     45.21 o 
   6  11   4      307.73      350.83     10.05 o 
   7  11   4      166.94      172.67      7.95 o 
   8  11   4       87.65       75.73      5.80 o 
   9  11   4      650.53      643.27     15.69 o 
  10  11   4      719.86      810.00     20.53 o 
  11  11   4      814.13      785.95     18.68 o 
   0  12   4      168.42      181.26     18.75 o 
   1  12   4     1000.04      958.33     13.48 o 
   2  12   4      162.17      156.18      6.74 o 
   3  12   4      192.60      210.66      8.73 o 
   4  12   4      305.76      338.83     10.13 o 
   5  12   4     1321.35     1282.31     17.08 o 
   6  12   4     1487.29     1405.78     22.15 o 
   7  12   4        3.95        5.05      5.09 o 
   8  12   4       28.41       28.97      7.67 o 
   9  12   4      259.57      208.91     14.30 o 
  10  12   4      792.80      712.12     18.88 o 
  11  12   4      254.93      288.49     14.25 o 
   1  13   4      184.90      139.32      7.71 o 
   2  13   4      147.26      141.05      8.44 o 
   3  13   4     2628.01     2586.05     35.43 o 
   4  13   4      278.96      316.83     19.51 o 
   5  13   4       15.39       27.95      6.24 o 
   6  13   4        1.17        0.00      4.65 o 
   7  13   4      307.26      316.07     13.16 o 
   8  13   4        0.22        0.47      6.11 o 
   9  13   4       17.24       31.81      7.13 o 
  10  13   4       65.02       56.82      9.05 o 
   0  14   4     1633.18     1652.98     41.69 o 
   1  14   4       68.62       78.14      9.01 o 
   2  14   4     1769.19     1682.14     32.78 o 
   3  14   4      690.12      706.57     29.93 o 
   4  14   4      437.88      464.88     23.71 o 
   5  14   4      206.26      256.26     18.17 o 
   6  14   4      577.86      539.12     19.86 o 
   7  14   4      609.10      674.10     24.75 o 
   8  14   4     1060.24     1047.22     30.36 o 
   9  14   4        0.13        3.89      9.07 o 
  10  14   4        4.59        0.00      9.06 o 
   1  15   4        1.92        8.37      6.34 o 
   2  15   4      453.41      474.88     23.61 o 
   3  15   4      171.37      267.03     16.48 o 
   4  15   4      315.78      279.96     18.88 o 
   5  15   4     1072.68     1007.01     30.37 o 
   6  15   4        7.87        8.11      9.61 o 
   7  15   4      121.38      109.33     12.96 o 
   8  15   4      164.43      201.90     20.16 o 
   9  15   4       11.70        7.52      9.82 o 
   0  16   4      924.55     1042.59     35.55 o 
   1  16   4        9.75       12.02      7.08 o 
   2  16   4       42.48       28.29      8.56 o 
   3  16   4       58.10       47.57      9.88 o 
   4  16   4      484.50      443.34     23.74 o 
   5  16   4      331.49      315.62     20.77 o 
   6  16   4      761.08      653.46     29.87 o 
   7  16   4        8.32        3.09     10.06 o 
   8  16   4        7.85       18.77     11.46 o 
   1  17   4      254.68      248.49     18.84 o 
   2  17   4     1005.85      977.17     28.93 o 
   3  17   4       13.88        4.06     10.78 o 
   4  17   4      302.38      317.13     21.27 o 
   5  17   4      160.19      182.59     17.49 o 
   6  17   4      221.08      277.26     21.10 o 
   7  17   4      653.39      666.92     32.08 o 
   0  18   4      106.33       77.90     15.44 o 
   1  18   4      178.78      184.29     14.25 o 
   2  18   4      116.59      111.66     18.88 o 
   3  18   4      220.29      234.10     21.93 o 
   4  18   4     2020.98     2229.89     48.57 o 
   5  18   4      134.48      136.21     16.52 o 
   6  18   4       87.84       91.88     17.34 o 
   1  19   4      493.05      651.84     33.17 o 
   2  19   4      860.04      836.64     30.45 o 
   3  19   4      496.72      418.12     23.22 o 
   4  19   4       47.18       49.19     13.02 o 
   1   1   5     1305.50     1302.17     10.30 o 
   2   1   5     2009.29     2155.23     13.71 o 
   3   1   5      335.84      231.32      4.55 o 
   4   1   5      542.64      592.24      6.89 o 
   5   1   5    11412.89    11746.13     48.20 o 
   6   1   5     1132.05     1159.40      9.87 o 
   7   1   5      616.67      574.91      7.28 o 
   8   1   5       10.58        5.87      2.51 o 
   9   1   5     3830.60     3797.35     24.70 o 
  10   1   5      787.42      816.19     10.85 o 
  11   1   5      212.30      201.87      7.24 o 
  12   1   5      101.85       98.06      6.09 o 
  13   1   5       40.11       25.16      5.70 o 
   0   2   5    14835.92    14559.99     89.80 o 
   1   2   5     1116.68     1053.28      8.83 o 
   2   2   5    16945.62    17060.61     71.02 o 
   3   2   5      276.36      297.66      5.31 o 
   4   2   5     5321.92     5459.64     26.65 o 
   5   2   5     1044.26     1126.88     10.33 o 
   6   2   5      718.46      590.76      6.99 o 
   7   2   5        4.09        8.19      2.19 o 
   8   2   5     5488.15     5329.22     29.86 o 
   9   2   5      592.76      609.69      9.46 o 
  10   2   5        4.30        4.33      3.24 o 
  11   2   5       73.77       68.14      5.75 o 
  12   2   5      692.58      716.02     13.08 o 
  13   2   5       28.71       26.27      5.19 o 
   1   3   5     1225.18     1170.02      8.14 o 
   2   3   5       28.88       59.71      2.34 o 
   3   3   5     3167.85     3944.22     19.69 o 
   4   3   5        6.40        4.89      2.00 o 
   5   3   5     3268.26     3300.69     20.71 o 
   6   3   5      523.94      490.72      7.31 o 
   7   3   5      724.44      758.29      9.48 o 
   8   3   5      564.35      572.92      8.31 o 
   9   3   5        9.97       11.40      3.07 o 
  10   3   5       33.30       32.54      4.08 o 
  11   3   5        5.29        1.74      3.61 o 
  12   3   5      104.31       86.59      6.16 o 
  13   3   5        8.48        6.17      5.28 o 
   0   4   5      917.86     1068.62     14.33 o 
   1   4   5     1534.66     1761.42     13.26 o 
   2   4   5     2892.35     3028.48     16.22 o 
   3   4   5     2641.71     2639.43     15.08 o 
   4   4   5       16.97        3.63      1.91 o 
   5   4   5      752.21      704.68      8.43 o 
   6   4   5     1556.98     1503.86     13.34 o 
   7   4   5        9.78       10.51      2.67 o 
   8   4   5     1888.91     1818.83     17.76 o 
   9   4   5      514.53      492.42      9.67 o 
  10   4   5        0.85        4.70      3.72 o 
  11   4   5     2022.54     2028.11     22.82 o 
  12   4   5     3124.40     2922.31     28.97 o 
  13   4   5      164.97      137.39     10.08 o 
   1   5   5    19246.41    19208.95     77.36 o 
   2   5   5      315.11      236.47      5.74 o 
   3   5   5     3942.65     3904.45     21.50 o 
   4   5   5      137.46      140.88      4.17 o 
   5   5   5      230.06      226.80      5.71 o 
   6   5   5     2251.65     2212.98     17.82 o 
   7   5   5     6063.29     5788.35     34.15 o 
   8   5   5      303.95      324.22      8.27 o 
   9   5   5     6270.55     6105.26     40.30 o 
  10   5   5      176.65      176.29      8.21 o 
  11   5   5       84.78      105.99      6.87 o 
  12   5   5       39.77       24.60      5.49 o 
  13   5   5       49.94       48.36      7.38 o 
   0   6   5      981.98      975.90     13.68 o 
   1   6   5     2133.11     2573.53     16.78 o 
   2   6   5     1635.09     1452.71     10.61 o 
   3   6   5     7004.55     7670.48     35.40 o 
   4   6   5     6037.39     5571.37     30.82 o 
   5   6   5      939.55      969.99     10.21 o 
   6   6   5        3.14        0.24      2.50 o 
   7   6   5      127.91      135.93      5.70 o 
   8   6   5       11.46        6.97      3.27 o 
   9   6   5       24.95       25.42      4.22 o 
  10   6   5      277.66      307.50     10.34 o 
  11   6   5      618.16      605.51     14.18 o 
  12   6   5      848.30      916.32     17.81 o 
  13   6   5      372.61      335.59     12.65 o 
   1   7   5     3050.36     3013.10     17.46 o 
   2   7   5     5730.13     5945.76     30.39 o 
   3   7   5     3804.14     4171.50     22.74 o 
   4   7   5      178.68      197.76      5.54 o 
   5   7   5       10.91        3.48      2.15 o 
   6   7   5     3253.79     3231.55     30.44 o 
   7   7   5     1056.58     1025.62     13.65 o 
   8   7   5      343.20      346.95     11.49 o 
   9   7   5      360.57      370.99     10.14 o 
  10   7   5     1012.88     1019.25     17.32 o 
  11   7   5      204.80      165.16      8.91 o 
  12   7   5      345.63      325.70     12.72 o 
   0   8   5     8281.52     8153.70     50.95 o 
   1   8   5      590.90      635.50      7.97 o 
   2   8   5      843.31      846.68      8.89 o 
   3   8   5      540.94      579.72      7.53 o 
   4   8   5      200.14      207.49      5.88 o 
   5   8   5      357.75      354.87      9.95 o 
   6   8   5     3294.27     3217.77     25.06 o 
   7   8   5      769.08      725.54     12.09 o 
   8   8   5     3015.79     2801.39     25.69 o 
   9   8   5      758.02      701.52     14.04 o 
  10   8   5     1040.36      937.05     15.70 o 
  11   8   5       96.35       93.85      7.67 o 
  12   8   5       22.56       16.94      5.94 o 
   1   9   5      816.07      738.09     10.20 o 
   2   9   5     2016.13     1924.46     16.22 o 
   3   9   5     6735.33     6520.29     34.86 o 
   4   9   5      281.31      259.30      6.49 o 
   5   9   5     3587.87     3367.27     25.90 o 
   6   9   5      638.88      607.12     11.82 o 
   7   9   5      202.03      178.08      7.53 o 
   8   9   5        0.80        0.00      3.77 o 
   9   9   5       42.99       35.82      5.43 o 
  10   9   5      585.20      637.13     14.27 o 
  11   9   5     1177.56     1116.53     19.27 o 
  12   9   5       16.62        9.29      5.72 o 
   0  10   5    12067.99    11662.16     73.02 o 
   1  10   5      163.96      148.17      5.16 o 
   2  10   5      786.90      775.60     10.01 o 
   3  10   5     1784.93     1693.28     16.24 o 
   4  10   5     1817.45     1798.37     17.84 o 
   5  10   5     1651.81     1539.54     26.90 o 
   6  10   5      312.52      346.48     11.69 o 
   7  10   5      643.55      661.50     12.66 o 
   8  10   5     2513.83     2546.80     29.00 o 
   9  10   5      791.98      821.99     18.20 o 
  10  10   5      484.98      425.71     13.79 o 
  11  10   5      483.47      507.73     14.62 o 
   1  11   5     3075.23     3041.39     24.03 o 
   2  11   5     7009.41     6836.14     44.54 o 
   3  11   5      133.52      129.74      6.43 o 
   4  11   5      151.89      127.67      6.49 o 
   5  11   5       89.31       85.58      5.73 o 
   6  11   5     1281.47     1258.54     17.51 o 
   7  11   5     1373.92     1258.56     18.28 o 
   8  11   5       14.38        8.20      4.30 o 
   9  11   5        4.37        7.62      5.05 o 
  10  11   5      739.12      774.98     21.55 o 
  11  11   5        0.04        0.00      6.67 o 
   0  12   5     5750.18     5798.74     59.45 o 
   1  12   5     3054.66     3025.16     25.44 o 
   2  12   5     2925.70     2896.90     31.89 o 
   3  12   5      733.74      668.66     13.51 o 
   4  12   5     7892.82     7759.58     62.76 o 
   5  12   5     1162.31     1035.65     16.39 o 
   6  12   5     1603.21     1567.32     21.02 o 
   7  12   5      338.16      334.21     10.67 o 
   8  12   5        7.72        0.70      4.46 o 
   9  12   5      349.84      359.98     14.91 o 
  10  12   5      515.08      544.77     18.93 o 
  11  12   5      561.40      563.07     18.92 o 
   1  13   5      923.30     1015.18     16.35 o 
   2  13   5      499.40      453.95     12.28 o 
   3  13   5      676.34      656.32     22.29 o 
   4  13   5       51.39       54.56      6.14 o 
   5  13   5      281.80      289.83     15.19 o 
   6  13   5      103.09       93.02      9.94 o 
   7  13   5      626.25      644.46     17.75 o 
   8  13   5      116.74      105.17      9.83 o 
   9  13   5     1980.70     2087.95     33.30 o 
  10  13   5      195.65      198.26     18.79 o 
   0  14   5      192.12      230.62     11.66 o 
   1  14   5     2128.50     1997.20     22.77 o 
   2  14   5        0.83        5.41      5.52 o 
   3  14   5      444.17      457.94     15.18 o 
   4  14   5      740.27      808.92     20.05 o 
   5  14   5        6.45        5.29      6.22 o 
   6  14   5       12.02        1.01      6.30 o 
   7  14   5      198.24      199.77     14.31 o 
   8  14   5      874.62      791.65     21.55 o 
   9  14   5       80.37       78.40      9.88 o 
   1  15   5      723.57      632.16     20.40 o 
   2  15   5       81.01       81.46     10.89 o 
   3  15   5      399.24      407.90     20.11 o 
   4  15   5       33.68       34.63     10.11 o 
   5  15   5     2806.72     2717.06     50.43 o 
   6  15   5      230.29      234.18     27.14 o 
   7  15   5       28.21        8.11      8.79 o 
   8  15   5       62.26       50.81     13.29 o 
   9  15   5      164.48      209.04     17.79 o 
   0  16   5       42.76       65.40     13.33 o 
   1  16   5      687.45      725.86     22.57 o 
   2  16   5      888.51      885.79     30.55 o 
   3  16   5       32.54       14.58     11.23 o 
   4  16   5       33.52       21.12     10.01 o 
   5  16   5       45.23       35.66     11.07 o 
   6  16   5      251.24      246.29     20.50 o 
   7  16   5       27.39        5.77     10.20 o 
   8  16   5      352.82      380.46     24.60 o 
   1  17   5      559.54      426.22     21.72 o 
   2  17   5        0.70        8.07      8.09 o 
   3  17   5      987.99     1087.03     29.94 o 
   4  17   5      200.98      200.29     17.95 o 
   5  17   5     1118.17     1183.99     43.18 o 
   6  17   5       38.68       31.78     11.57 o 
   7  17   5       31.36        9.62     10.89 o 
   0  18   5       26.46       23.95     12.76 o 
   1  18   5      437.51      450.59     26.57 o 
   2  18   5      282.50      192.30     16.40 o 
   3  18   5      131.87      119.32     13.87 o 
   4  18   5      349.47      309.30     21.92 o 
   5  18   5      124.20      143.36     26.97 o 
   1  19   5      405.56      377.21     21.86 o 
   2  19   5       76.40       67.48     15.80 o 
   3  19   5      213.58      242.06     18.64 o 
   0   0   6      383.39      467.16     10.98 o 
   1   0   6      280.61      321.50      6.49 o 
   2   0   6     9930.36     9888.64     63.53 o 
   3   0   6     3016.14     3328.57     28.49 o 
   4   0   6     5650.35     5579.04     43.92 o 
   5   0   6    10629.45    10369.87     69.14 o 
   6   0   6      541.38      439.75      9.23 o 
   7   0   6      283.18      292.06     10.09 o 
   8   0   6      898.14      799.04     14.73 o 
   9   0   6       11.95       25.79      6.16 o 
  10   0   6       18.18       18.81      5.34 o 
  11   0   6      923.80     1006.66     19.44 o 
  12   0   6     3490.58     3582.21     42.21 o 
  13   0   6      354.18      372.15     17.89 o 
   1   1   6    10721.00    10828.17     49.13 o 
   2   1   6     4721.56     4716.97     25.84 o 
   3   1   6       39.68       58.38      3.18 o 
   4   1   6     1376.13     1492.82     11.64 o 
   5   1   6     1237.72     1253.25     12.58 o 
   6   1   6     5887.66     5846.19     30.15 o 
   7   1   6     3660.90     3515.45     20.26 o 
   8   1   6     1947.21     1994.05     16.78 o 
   9   1   6     1994.42     1993.03     16.31 o 
  10   1   6     2197.72     2241.09     21.23 o 
  11   1   6      226.94      239.31      8.21 o 
  12   1   6       16.66        7.25      4.25 o 
  13   1   6      174.26      164.21     10.65 o 
   0   2   6     6393.09     6584.35     44.07 o 
   1   2   6       45.60       16.08      2.02 o 
   2   2   6     1311.15     1492.26     11.24 o 
   3   2   6     4092.65     4317.37     23.12 o 
   4   2   6      863.49      775.94      8.07 o 
   5   2   6      222.46      241.16      5.57 o 
   6   2   6        0.47        8.16      2.19 o 
   7   2   6     2369.72     2494.74     17.44 o 
   8   2   6     6468.79     6296.34     32.78 o 
   9   2   6       45.40       45.55      3.72 o 
  10   2   6      200.15      214.84      6.77 o 
  11   2   6      848.72      847.51     11.96 o 
  12   2   6       39.79       41.35      5.93 o 
  13   2   6      624.22      640.96     16.48 o 
   1   3   6      244.18      219.44      3.90 o 
   2   3   6     4691.44     4803.33     21.91 o 
   3   3   6     2073.94     1907.03     12.01 o 
   4   3   6      756.62      821.86      8.01 o 
   5   3   6    10658.17    10578.06     49.18 o 
   6   3   6     3221.78     3278.79     20.78 o 
   7   3   6        8.39        3.25      2.50 o 
   8   3   6        6.43        0.00      2.95 o 
   9   3   6      621.21      671.36     10.74 o 
  10   3   6      609.76      638.40     12.93 o 
  11   3   6      775.20      764.45     13.09 o 
  12   3   6      150.15      169.14      8.15 o 
  13   3   6      370.42      451.39     14.84 o 
   0   4   6    10574.28    10380.15     66.07 o 
   1   4   6     5289.01     5302.55     27.69 o 
   2   4   6     3097.05     3014.75     15.20 o 
   3   4   6     2057.31     2096.86     12.99 o 
   4   4   6     3809.22     3923.90     20.98 o 
   5   4   6       88.83       99.17      3.78 o 
   6   4   6      302.34      247.15      6.58 o 
   7   4   6     2163.52     2198.34     18.21 o 
   8   4   6     1458.39     1400.52     14.91 o 
   9   4   6     2579.55     2679.25     22.95 o 
  10   4   6      415.50      438.50     11.23 o 
  11   4   6      663.96      676.03     16.59 o 
  12   4   6      176.94      196.17     11.57 o 
  13   4   6      328.07      260.55     10.94 o 
   1   5   6      313.71      356.02      6.52 o 
   2   5   6     1019.97     1022.54      8.88 o 
   3   5   6     1504.33     1536.00     10.91 o 
   4   5   6      410.53      427.85      6.17 o 
   5   5   6     2072.39     1891.24     14.33 o 
   6   5   6      454.68      452.48      8.21 o 
   7   5   6      893.19      855.29     14.56 o 
   8   5   6        4.46        4.93      3.28 o 
   9   5   6      159.52      134.41      6.40 o 
  10   5   6        0.13        0.00      4.00 o 
  11   5   6      556.75      601.68     14.38 o 
  12   5   6        0.51        0.00      5.10 o 
  13   5   6      163.93      201.15     14.14 o 
   0   6   6      167.08      202.52      8.24 o 
   1   6   6      204.36      217.55      4.86 o 
   2   6   6     1624.64     1705.73     11.58 o 
   3   6   6      128.14      183.01      4.53 o 
   4   6   6     7249.36     7345.02     33.55 o 
   5   6   6       65.36       57.38      3.30 o 
   6   6   6      291.37      277.72      7.48 o 
   7   6   6       23.83       34.49      4.09 o 
   8   6   6      206.59      188.81      6.92 o 
   9   6   6      192.67      223.36      7.92 o 
  10   6   6       74.41       53.72      5.66 o 
  11   6   6        5.85        5.96      4.78 o 
  12   6   6     1721.71     1642.20     23.69 o 
   1   7   6     1988.72     1868.52     14.91 o 
   2   7   6      203.36      177.43      4.73 o 
   3   7   6      852.03      787.19      9.98 o 
   4   7   6      844.50      906.83     10.04 o 
   5   7   6      150.64      117.22      5.08 o 
   6   7   6      286.72      283.13      8.04 o 
   7   7   6     2417.78     2447.51     22.06 o 
   8   7   6      271.72      260.27      8.72 o 
   9   7   6     1140.91     1184.85     17.31 o 
  10   7   6       34.68       42.64      5.51 o 
  11   7   6       10.90        6.83      5.15 o 
  12   7   6       17.93       19.43      6.01 o 
   0   8   6      497.09      601.93      9.71 o 
   1   8   6       61.11       73.07      3.44 o 
   2   8   6     4300.75     4120.21     24.01 o 
   3   8   6        3.88        5.81      1.99 o 
   4   8   6     1284.74     1276.63     12.60 o 
   5   8   6      871.16      925.04     12.45 o 
   6   8   6      817.22      762.51     11.60 o 
   7   8   6        2.22        4.78      3.46 o 
   8   8   6       93.08       90.13      6.09 o 
   9   8   6        7.98        2.95      4.06 o 
  10   8   6        0.10        0.87      4.70 o 
  11   8   6       18.05       20.65      5.85 o 
  12   8   6      630.06      737.32     18.40 o 
   1   9   6     1016.71     1117.02     11.99 o 
   2   9   6     1401.08     1464.83     13.23 o 
   3   9   6     1420.16     1383.84     13.73 o 
   4   9   6      241.91      245.67      6.77 o 
   5   9   6      344.84      402.78      9.45 o 
   6   9   6       71.87       63.02      5.05 o 
   7   9   6      874.36      814.97     13.65 o 
   8   9   6      204.07      210.12      8.79 o 
   9   9   6       19.97       19.53      5.14 o 
  10   9   6      880.75      918.10     18.29 o 
  11   9   6      435.23      390.42     19.99 o 
  12   9   6       56.98       53.35      7.64 o 
   0  10   6     3149.44     3159.74     28.00 o 
   1  10   6     2191.23     2225.13     18.26 o 
   2  10   6      116.34      100.43      4.80 o 
   3  10   6      472.59      471.62      8.97 o 
   4  10   6       28.48       19.39      3.47 o 
   5  10   6     1474.89     1401.89     17.23 o 
   6  10   6      746.94      759.78     13.35 o 
   7  10   6      286.39      303.78     10.14 o 
   8  10   6     1416.70     1429.40     19.69 o 
   9  10   6      148.11      177.32     18.21 o 
  10  10   6       69.46       58.62      7.15 o 
  11  10   6      144.15      138.86     10.00 o 
   1  11   6     1922.42     1883.74     19.21 o 
   2  11   6      498.91      494.69     10.12 o 
   3  11   6      669.83      639.34     12.25 o 
   4  11   6      436.25      467.54     14.00 o 
   5  11   6      860.25      901.76     14.55 o 
   6  11   6      110.44      147.96      7.80 o 
   7  11   6     1037.84     1014.66     16.11 o 
   8  11   6      104.13      119.87      7.41 o 
   9  11   6      421.27      440.90     15.27 o 
  10  11   6       34.91       25.77      6.30 o 
  11  11   6      307.36      313.28     13.88 o 
   0  12   6     3183.36     3237.69     54.06 o 
   1  12   6     2303.18     2334.89     24.79 o 
   2  12   6     2804.65     2759.10     28.10 o 
   3  12   6      156.50      156.51      8.48 o 
   4  12   6      453.95      472.86     13.73 o 
   5  12   6      109.64      111.30      7.22 o 
   6  12   6       74.78       91.01      7.19 o 
   7  12   6       37.36       36.68      5.14 o 
   8  12   6      822.48      687.11     15.22 o 
   9  12   6       31.39       34.52      6.34 o 
  10  12   6       40.97       26.40      9.29 o 
   1  13   6      874.71      835.99     16.75 o 
   2  13   6     1442.72     1507.83     22.57 o 
   3  13   6      113.60      120.80      8.13 o 
   4  13   6      739.87      742.89     16.27 o 
   5  13   6      329.69      289.84     12.20 o 
   6  13   6      512.20      558.60     14.29 o 
   7  13   6      233.94      262.66     11.99 o 
   8  13   6      186.38      162.61     10.20 o 
   9  13   6      386.84      316.10     17.52 o 
  10  13   6       18.32       18.83      8.10 o 
   0  14   6     1225.13     1226.01     27.82 o 
   1  14   6      147.41      175.67      9.03 o 
   2  14   6      539.35      529.12     13.96 o 
   3  14   6       63.70       81.06      7.02 o 
   4  14   6      238.07      222.92     10.71 o 
   5  14   6      431.71      363.01     12.59 o 
   6  14   6       12.83       19.53      9.52 o 
   7  14   6       59.31       77.71      9.52 o 
   8  14   6     1306.80     1237.98     27.49 o 
   9  14   6      140.07      161.51     17.55 o 
   1  15   6       25.79       41.66      5.65 o 
   2  15   6     2244.95     2252.18     32.50 o 
   3  15   6      270.52      341.22     15.97 o 
   4  15   6       25.91       41.86      7.89 o 
   5  15   6      364.79      407.41     16.84 o 
   6  15   6      142.05      144.59     11.94 o 
   7  15   6       32.79       24.97      8.08 o 
   8  15   6       79.93       92.15     11.28 o 
   0  16   6      792.38      870.80     33.39 o 
   1  16   6      655.00      672.89     27.41 o 
   2  16   6        3.76       11.81      8.19 o 
   3  16   6       32.27       27.86      9.42 o 
   4  16   6     1789.80     1612.27     39.35 o 
   5  16   6       81.07       55.71     12.28 o 
   6  16   6       35.43       19.12     10.38 o 
   7  16   6        2.12        4.52     12.01 o 
   1  17   6     1265.75     1341.74     33.01 o 
   2  17   6     1000.78      973.66     32.52 o 
   3  17   6      594.75      641.08     26.80 o 
   4  17   6       80.11       73.23     13.35 o 
   5  17   6       58.46       40.76     12.03 o 
   6  17   6      178.49      137.80     19.61 o 
   0  18   6        0.08        0.00     13.46 o 
   1  18   6     2225.35     2157.19     43.07 o 
   2  18   6      270.82      276.30     19.13 o 
   3  18   6      110.19      120.45     13.78 o 
   4  18   6      325.61      387.56     41.60 o 
   5  18   6      967.61     1053.00     40.19 o 
   1  19   6      365.50      489.13     25.40 o 
   2  19   6      818.27      852.78     39.26 o 
   1   1   7       12.62        5.93      2.25 o 
   2   1   7      559.04      608.35      7.86 o 
   3   1   7      949.40      925.60      9.31 o 
   4   1   7        4.69       12.13      2.52 o 
   5   1   7     3473.46     3506.65     25.47 o 
   6   1   7       44.17       50.76      3.65 o 
   7   1   7      959.48      904.96     10.92 o 
   8   1   7      305.38      271.08      7.58 o 
   9   1   7       28.99       25.19      3.33 o 
  10   1   7      235.20      215.14      7.75 o 
  11   1   7      258.85      266.15      9.55 o 
  12   1   7      198.35      188.03      8.66 o 
  13   1   7      181.28      205.57     10.32 o 
   0   2   7      448.46      411.74      7.90 o 
   1   2   7     2081.33     2565.51     19.09 o 
   2   2   7     4696.60     4888.28     27.37 o 
   3   2   7     4137.24     4463.98     23.42 o 
   4   2   7      349.46      368.42      6.38 o 
   5   2   7     2223.65     2158.90     15.86 o 
   6   2   7      794.68      748.46      9.12 o 
   7   2   7      563.34      508.36      7.88 o 
   8   2   7     1454.10     1460.59     14.71 o 
   9   2   7      685.50      716.12     11.74 o 
  10   2   7       80.18       90.52      5.89 o 
  11   2   7       33.45       26.63      4.80 o 
  12   2   7      126.46      128.38      8.25 o 
  13   2   7       34.92       21.23      6.08 o 
   1   3   7     1430.59     1592.11     10.75 o 
   2   3   7      460.14      381.82      5.22 o 
   3   3   7     2546.50     2601.74     15.43 o 
   4   3   7      839.62      831.59      8.34 o 
   5   3   7      132.45      180.60      4.86 o 
   6   3   7      270.73      226.79      6.20 o 
   7   3   7      105.29       84.92      4.71 o 
   8   3   7      202.59      210.23      6.87 o 
   9   3   7      239.13      250.08      7.75 o 
  10   3   7      329.42      324.69      9.45 o 
  11   3   7      217.40      195.83      9.35 o 
  12   3   7        0.03        0.00      4.82 o 
  13   3   7      158.23      173.77     10.60 o 
   0   4   7     3270.69     3330.78     25.26 o 
   1   4   7      274.88      411.72      6.98 o 
   2   4   7       11.77       10.81      1.76 o 
   3   4   7       52.65       38.05      2.39 o 
   4   4   7     1049.00     1055.76      9.62 o 
   5   4   7     1091.45     1212.19     11.10 o 
   6   4   7      389.31      352.96      7.61 o 
   7   4   7     2932.90     2889.11     25.85 o 
   8   4   7      162.41      192.20      6.84 o 
   9   4   7       96.89       78.95      6.82 o 
  10   4   7       10.57        9.68      4.08 o 
  11   4   7      129.25      134.33      7.58 o 
  12   4   7        9.78       13.68      5.40 o 
  13   4   7       65.86       46.86      7.50 o 
   1   5   7     3047.30     3071.71     21.42 o 
   2   5   7       71.56       21.81      1.84 o 
   3   5   7       23.88       43.86      2.53 o 
   4   5   7       15.38       11.53      2.10 o 
   5   5   7      697.29      752.45      8.81 o 
   6   5   7     1046.35     1007.74     12.59 o 
   7   5   7     2806.78     2625.21     22.49 o 
   8   5   7      811.55      791.99     12.41 o 
   9   5   7       22.87       18.51      3.94 o 
  10   5   7      978.28      926.94     15.34 o 
  11   5   7      269.93      285.95     10.79 o 
  12   5   7      545.04      559.56     19.01 o 
   0   6   7      489.03      575.62     21.28 o 
   1   6   7     1930.15     1934.19     16.38 o 
   2   6   7        4.35        0.00      1.53 o 
   3   6   7      329.40      284.97      4.98 o 
   4   6   7       80.50       55.46      3.00 o 
   5   6   7      189.68      176.94      5.45 o 
   6   6   7      656.84      620.35     11.19 o 
   7   6   7     6011.63     5847.26     38.27 o 
   8   6   7      750.32      643.27     11.96 o 
   9   6   7      850.24      805.55     15.76 o 
  10   6   7        0.61        1.52      4.21 o 
  11   6   7        3.40        9.25      5.63 o 
  12   6   7      167.21      166.19     10.06 o 
   1   7   7       25.99        9.59      2.11 o 
   2   7   7     1491.52     1403.52     11.81 o 
   3   7   7      326.89      385.74      6.17 o 
   4   7   7        2.10        2.99      2.06 o 
   5   7   7      380.34      359.52      7.85 o 
   6   7   7     2827.84     2683.60     22.66 o 
   7   7   7      696.76      721.42     11.89 o 
   8   7   7     1988.90     1953.66     23.83 o 
   9   7   7      328.93      294.79     10.21 o 
  10   7   7      421.92      448.67     14.07 o 
  11   7   7        7.35        0.00      5.30 o 
  12   7   7       20.70       11.40      6.02 o 
   0   8   7     4187.68     4018.72     39.05 o 
   1   8   7     1808.62     1885.80     15.66 o 
   2   8   7      306.98      352.92      6.36 o 
   3   8   7      289.89      298.71      5.71 o 
   4   8   7       13.37        1.51      2.27 o 
   5   8   7     1855.47     1781.11     16.95 o 
   6   8   7        4.98        0.00      3.32 o 
   7   8   7      850.55      826.37     12.82 o 
   8   8   7     3131.95     2921.24     27.78 o 
   9   8   7     1504.48     1500.34     20.36 o 
  10   8   7      109.02       94.95      8.65 o 
  11   8   7     1864.37     1953.18     28.82 o 
  12   8   7      481.74      483.19     18.58 o 
   1   9   7      636.96      655.86      8.39 o 
   2   9   7     2817.44     2680.03     19.57 o 
   3   9   7     1332.76     1344.50     13.76 o 
   4   9   7      137.77      137.16      5.70 o 
   5   9   7     3792.40     3731.91     28.54 o 
   6   9   7     4057.25     4067.18     30.36 o 
   7   9   7     1120.98     1038.72     15.09 o 
   8   9   7        2.47       18.71      4.57 o 
   9   9   7        0.71        0.00      4.52 o 
  10   9   7      205.21      174.49     10.62 o 
  11   9   7     1114.54     1126.50     22.19 o 
   0  10   7        0.23        4.19      3.39 o 
   1  10   7     3385.38     3241.69     25.31 o 
   2  10   7      998.20     1013.60     13.27 o 
   3  10   7      869.46      849.86     12.67 o 
   4  10   7      798.66      785.25     11.88 o 
   5  10   7      272.17      224.89      8.18 o 
   6  10   7        0.22        0.00      3.38 o 
   7  10   7       25.02       20.86      4.62 o 
   8  10   7      917.42      886.05     16.33 o 
   9  10   7     1277.03     1353.92     24.32 o 
  10  10   7       31.46        4.54      5.91 o 
  11  10   7      728.51      838.70     19.90 o 
   1  11   7       22.45       23.22      4.08 o 
   2  11   7    11645.50    11515.12     83.52 o 
   3  11   7      100.84       96.64      6.84 o 
   4  11   7      121.37      147.58      7.52 o 
   5  11   7      339.34      359.71     10.09 o 
   6  11   7     2544.82     2372.19     24.75 o 
   7  11   7       43.97       31.63      4.97 o 
   8  11   7        9.15       11.34      5.49 o 
   9  11   7      359.61      331.34     14.43 o 
  10  11   7      223.15      274.29     12.99 o 
   0  12   7       27.19       23.52      6.04 o 
   1  12   7     1486.14     1407.63     19.93 o 
   2  12   7      899.96      920.05     17.95 o 
   3  12   7      268.98      275.18     10.99 o 
   4  12   7      267.31      272.41     11.15 o 
   5  12   7      865.49      958.66     21.82 o 
   6  12   7      322.07      302.75     10.59 o 
   7  12   7      174.19      225.76      9.89 o 
   8  12   7       23.64       10.66      5.87 o 
   9  12   7      183.22      155.35     10.70 o 
  10  12   7       61.02       47.00      8.04 o 
   1  13   7     1481.20     1600.78     24.12 o 
   2  13   7     1865.82     1834.62     26.04 o 
   3  13   7     2392.37     2349.21     30.15 o 
   4  13   7        1.70        3.11      5.20 o 
   5  13   7      142.93      133.83      9.82 o 
   6  13   7      362.14      336.52     13.52 o 
   7  13   7       15.78        0.43      5.35 o 
   8  13   7        0.10        6.47      5.92 o 
   9  13   7      794.70      792.60     19.20 o 
   0  14   7     4112.20     4013.92     70.62 o 
   1  14   7        7.23        9.98      5.32 o 
   2  14   7     1144.20     1168.73     20.71 o 
   3  14   7       18.03       21.71      5.61 o 
   4  14   7      878.41      886.90     18.37 o 
   5  14   7     1618.97     1592.63     34.96 o 
   6  14   7        0.00        0.00      5.84 o 
   7  14   7      620.48      668.27     21.96 o 
   8  14   7      257.74      282.12     17.47 o 
   9  14   7      139.96      131.20     13.45 o 
   1  15   7       27.01       28.81      5.91 o 
   2  15   7       11.86        9.18      4.95 o 
   3  15   7     1332.34     1350.01     29.96 o 
   4  15   7       78.44       88.52     11.63 o 
   5  15   7      299.30      309.32     18.13 o 
   6  15   7       13.58       31.00      9.61 o 
   7  15   7        0.08        4.88      8.39 o 
   8  15   7      292.25      310.78     18.24 o 
   0  16   7      681.88      720.28     27.58 o 
   1  16   7      560.22      578.96     18.12 o 
   2  16   7        0.72        4.01      6.08 o 
   3  16   7      866.89      950.96     21.88 o 
   4  16   7      643.69      650.10     23.08 o 
   5  16   7       18.82       18.56      8.28 o 
   6  16   7       35.84       36.17      9.67 o 
   7  16   7      269.52      206.07     22.30 o 
   1  17   7        0.30        0.00      7.73 o 
   2  17   7        3.02       12.83      9.35 o 
   3  17   7      188.54      210.19     34.24 o 
   4  17   7       10.20       11.24     11.56 o 
   5  17   7      146.70      196.22     28.04 o 
   6  17   7       10.98       29.20     15.53 o 
   0  18   7       19.78       24.93     15.17 o 
   1  18   7      144.93      155.39     15.11 o 
   2  18   7       31.94       28.71     18.25 o 
   3  18   7      984.23      998.97     61.27 o 
   4  18   7      278.86      229.27     23.67 o 
   0   0   8    13003.83    13200.06    110.68 o 
   1   0   8      643.92      586.64      9.18 o 
   2   0   8     1701.38     1778.75     24.75 o 
   3   0   8      232.45      266.44     11.79 o 
   4   0   8      314.29      321.02      9.10 o 
   5   0   8     1141.64     1036.85     15.79 o 
   6   0   8      177.58      158.27      7.85 o 
   7   0   8     9057.57     8888.89     71.34 o 
   8   0   8     1480.79     1523.71     24.05 o 
   9   0   8     2551.58     2665.85     37.01 o 
  10   0   8     3547.81     3503.95     41.90 o 
  11   0   8      354.37      376.45     16.24 o 
  12   0   8       33.62       24.55      8.51 o 
  13   0   8      936.67      945.45     31.31 o 
   1   1   8     2948.97     3116.77     20.10 o 
   2   1   8     3350.33     3215.25     21.82 o 
   3   1   8     3728.14     4015.57     27.51 o 
   4   1   8       97.11      127.57      4.30 o 
   5   1   8       38.55        8.91      2.61 o 
   6   1   8     5327.79     5321.20     32.96 o 
   7   1   8     1154.08     1094.77     14.16 o 
   8   1   8      916.76      855.30     11.87 o 
   9   1   8       12.43       16.17      3.71 o 
  10   1   8     4784.14     4802.35     34.66 o 
  11   1   8       31.88       31.37      4.67 o 
  12   1   8       91.13       95.35      7.80 o 
  13   1   8      272.14      291.01     15.64 o 
   0   2   8      103.58       96.96      5.34 o 
   1   2   8     3649.76     3657.14     23.20 o 
   2   2   8     1213.66     1410.06     13.58 o 
   3   2   8     2605.06     2752.96     20.16 o 
   4   2   8     3831.95     3937.98     24.36 o 
   5   2   8      594.03      548.78     11.35 o 
   6   2   8     1383.76     1346.68     12.78 o 
   7   2   8     2250.36     2278.88     19.38 o 
   8   2   8      144.90      135.88      6.60 o 
   9   2   8     1306.83     1250.59     15.71 o 
  10   2   8       95.56       99.23      6.34 o 
  11   2   8      199.55      218.56      9.38 o 
  12   2   8       21.09        9.67      5.07 o 
  13   2   8      421.22      479.45     15.98 o 
   1   3   8        1.45        1.98      2.00 o 
   2   3   8     4940.08     4959.66     27.77 o 
   3   3   8      442.82      519.64      7.01 o 
   4   3   8       50.84       26.47      2.44 o 
   5   3   8       13.82       10.08      2.40 o 
   6   3   8     1775.79     1676.47     14.44 o 
   7   3   8     4121.80     3918.17     25.53 o 
   8   3   8        1.23        0.02      3.19 o 
   9   3   8       40.70       34.11      4.57 o 
  10   3   8       14.95       26.22      4.70 o 
  11   3   8      198.96      179.38      9.15 o 
  12   3   8      237.99      253.90     11.86 o 
   0   4   8     2430.24     2683.84     22.03 o 
   1   4   8     1834.50     1908.66     13.88 o 
   2   4   8      191.34      261.07      4.75 o 
   3   4   8     1213.24     1131.45     10.02 o 
   4   4   8      445.33      431.36      6.34 o 
   5   4   8        2.33        0.45      2.19 o 
   6   4   8      505.84      473.88      9.80 o 
   7   4   8        1.44        4.50      3.15 o 
   8   4   8      554.36      561.96     10.68 o 
   9   4   8      233.05      229.96      7.71 o 
  10   4   8       21.07       12.79      4.19 o 
  11   4   8     1402.02     1513.99     22.39 o 
  12   4   8      256.41      277.62     12.57 o 
   1   5   8      117.36       89.82      4.64 o 
   2   5   8      924.81      851.93      8.91 o 
   3   5   8      111.93      141.04      3.93 o 
   4   5   8       52.87       76.72      3.53 o 
   5   5   8      282.49      317.35      6.78 o 
   6   5   8     1045.04     1040.67     12.95 o 
   7   5   8      231.23      272.70      8.37 o 
   8   5   8      383.09      373.69     10.01 o 
   9   5   8      452.88      457.87     11.84 o 
  10   5   8       59.84       45.10      5.39 o 
  11   5   8      328.40      334.22     11.94 o 
  12   5   8        5.54       12.99      5.99 o 
   0   6   8     1159.97     1313.65     21.05 o 
   1   6   8     1351.28     1368.19     14.29 o 
   2   6   8       15.49        7.64      1.96 o 
   3   6   8       10.43       10.60      1.93 o 
   4   6   8      369.88      381.78      6.68 o 
   5   6   8      301.79      314.88      7.21 o 
   6   6   8      609.51      625.53     10.49 o 
   7   6   8      576.97      652.76     11.64 o 
   8   6   8     6106.52     5947.46     41.68 o 
   9   6   8      136.51      143.99      7.70 o 
  10   6   8      505.81      462.57     14.39 o 
  11   6   8      451.99      444.49     15.17 o 
  12   6   8     1053.48     1168.26     20.08 o 
   1   7   8        0.09        0.00      1.86 o 
   2   7   8     1606.55     1607.66     13.33 o 
   3   7   8     1232.81     1211.21     11.43 o 
   4   7   8      308.40      365.39      8.42 o 
   5   7   8     1321.39     1332.58     14.66 o 
   6   7   8      546.58      579.53     10.46 o 
   7   7   8      135.60      150.62      7.28 o 
   8   7   8      210.27      239.93      9.19 o 
   9   7   8      789.39      749.69     14.91 o 
  10   7   8      306.27      389.25     14.46 o 
  11   7   8     1247.20     1191.68     22.14 o 
  12   7   8      199.01      219.92     11.43 o 
   0   8   8      171.40      146.39      8.95 o 
   1   8   8      167.31      158.07      5.25 o 
   2   8   8      216.58      234.18      5.46 o 
   3   8   8       42.61       41.77      3.42 o 
   4   8   8        8.60        4.38      2.55 o 
   5   8   8     1943.03     1965.97     18.60 o 
   6   8   8       49.53       57.03      5.00 o 
   7   8   8       35.53       48.65      5.08 o 
   8   8   8        0.09        0.00      4.07 o 
   9   8   8        0.10        1.42      5.09 o 
  10   8   8        9.23       12.00      5.91 o 
  11   8   8       38.35       32.23      7.19 o 
   1   9   8      489.46      521.93      9.83 o 
   2   9   8       81.72       89.61      4.70 o 
   3   9   8      346.55      356.93      8.24 o 
   4   9   8        2.38       11.01      3.13 o 
   5   9   8        0.67        2.86      3.14 o 
   6   9   8       81.07       96.14      5.91 o 
   7   9   8     1183.55     1065.25     16.80 o 
   8   9   8        6.42        6.73      4.59 o 
   9   9   8      414.37      417.75     15.74 o 
  10   9   8      456.66      436.26     19.10 o 
  11   9   8      138.55      169.50     12.60 o 
   0  10   8       23.84       31.28      4.72 o 
   1  10   8      195.13      205.75      7.18 o 
   2  10   8      746.71      740.48     11.28 o 
   3  10   8        2.51       15.76      3.66 o 
   4  10   8       19.08       20.02      4.70 o 
   5  10   8      211.32      177.86      8.09 o 
   6  10   8       87.95       77.51      6.06 o 
   7  10   8       33.29       61.70      6.14 o 
   8  10   8     1380.62     1288.16     25.11 o 
   9  10   8      173.12      194.71     11.50 o 
  10  10   8      108.07      118.99      9.68 o 
  11  10   8      321.86      339.77     14.83 o 
   1  11   8       80.55       99.29      6.31 o 
   2  11   8       34.45       43.89      5.01 o 
   3  11   8      428.46      450.58     11.00 o 
   4  11   8        8.66       10.51      4.06 o 
   5  11   8       60.27       60.81      5.75 o 
   6  11   8       25.85       44.01      5.54 o 
   7  11   8        2.42        0.00      4.33 o 
   8  11   8      748.94      865.05     20.45 o 
   9  11   8       67.21       79.70      9.79 o 
  10  11   8       25.75        4.93      6.11 o 
   0  12   8     1013.48      993.74     22.46 o 
   1  12   8       15.24       19.85      4.85 o 
   2  12   8     2476.45     2494.19     31.25 o 
   3  12   8     1010.38     1032.76     19.53 o 
   4  12   8      435.68      434.28     15.94 o 
   5  12   8       12.03       14.70      5.91 o 
   6  12   8       18.48       17.22      4.90 o 
   7  12   8      290.35      335.63     13.27 o 
   8  12   8       49.67       35.94      6.86 o 
   9  12   8       70.24      115.12      9.71 o 
  10  12   8      239.83      241.01     13.24 o 
   1  13   8      749.45      739.12     17.04 o 
   2  13   8       21.04       32.56      6.22 o 
   3  13   8      129.27      108.59      9.99 o 
   4  13   8        2.65        0.58      5.58 o 
   5  13   8      169.28      183.10     12.40 o 
   6  13   8      213.58      255.38     12.78 o 
   7  13   8       13.47       10.34      5.85 o 
   8  13   8       20.38        4.41      6.04 o 
   9  13   8      190.40      158.87     11.15 o 
   0  14   8     5480.49     5387.24     79.32 o 
   1  14   8       31.52       64.86      7.34 o 
   2  14   8      695.67      709.27     17.22 o 
   3  14   8      106.02       96.92      9.22 o 
   4  14   8       14.52        0.00      6.60 o 
   5  14   8       87.29      119.11     11.68 o 
   6  14   8       47.64       32.52      9.47 o 
   7  14   8        6.99       14.43      7.25 o 
   8  14   8       41.08       36.18      8.18 o 
   1  15   8      213.69      211.58     11.27 o 
   2  15   8     1369.69     1292.20     24.44 o 
   3  15   8      309.35      300.69     13.98 o 
   4  15   8       46.47       62.71      8.77 o 
   5  15   8      210.31      208.77     18.69 o 
   6  15   8      548.77      575.98     19.10 o 
   7  15   8      387.63      439.94     21.36 o 
   0  16   8     2010.64     1949.97     42.53 o 
   1  16   8     1087.00     1176.89     29.05 o 
   2  16   8     1220.44     1146.51     22.74 o 
   3  16   8      404.65      412.32     24.43 o 
   4  16   8        1.08       10.40      8.46 o 
   5  16   8      131.91      125.22     16.44 o 
   6  16   8        4.96        5.43     11.04 o 
   1  17   8       74.22       78.77     13.86 o 
   2  17   8     1728.72     1862.50     45.41 o 
   3  17   8      479.79      418.56     25.87 o 
   4  17   8        5.31       17.54     12.73 o 
   5  17   8      110.97      104.31     17.67 o 
   0  18   8      686.69      568.30     42.14 o 
   1  18   8       81.85       58.03     13.38 o 
   2  18   8      186.70      164.02     18.06 o 
   3  18   8      870.91      925.96     34.31 o 
   1   1   9     1929.62     1826.69     18.26 o 
   2   1   9       26.47       34.42      3.32 o 
   3   1   9       80.51       63.98      5.90 o 
   4   1   9      161.91      219.65      5.41 o 
   5   1   9      366.64      361.80      7.39 o 
   6   1   9      643.25      591.47     10.28 o 
   7   1   9    10130.33     9898.28     58.03 o 
   8   1   9      169.78      158.21      6.99 o 
   9   1   9      210.44      214.36      9.44 o 
  10   1   9       57.58       39.31      5.82 o 
  11   1   9       85.89       92.82      7.70 o 
  12   1   9       43.38       44.10      7.26 o 
   0   2   9     3969.82     4180.16     39.34 o 
   1   2   9     3330.40     3364.00     23.97 o 
   2   2   9      679.50      582.27      9.17 o 
   3   2   9       50.51       77.95      4.17 o 
   4   2   9     5457.20     5284.37     33.16 o 
   5   2   9      937.67      962.04     11.45 o 
   6   2   9       38.19       41.68      4.38 o 
   7   2   9     1540.71     1559.05     15.39 o 
   8   2   9      618.05      640.69     11.13 o 
   9   2   9     1025.64     1026.54     15.05 o 
  10   2   9       91.06      100.40      8.87 o 
  11   2   9      623.67      665.78     17.76 o 
  12   2   9        4.80       10.91      6.45 o 
   1   3   9      895.97      867.42     10.91 o 
   2   3   9       14.73       24.13      3.04 o 
   3   3   9       22.91       43.50      3.50 o 
   4   3   9      183.33      217.62      5.57 o 
   5   3   9      713.23      677.61      9.60 o 
   6   3   9      287.40      250.57      7.69 o 
   7   3   9     2895.95     2889.39     25.15 o 
   8   3   9       24.89       25.92      4.30 o 
   9   3   9        0.28        1.33      3.87 o 
  10   3   9       49.45       45.61      5.42 o 
  11   3   9       77.98      100.25      7.95 o 
  12   3   9       51.41       67.55      7.65 o 
   0   4   9     4818.81     4981.73     44.81 o 
   1   4   9      474.30      449.17      7.29 o 
   2   4   9     2435.76     2542.57     16.81 o 
   3   4   9      346.88      318.54      6.05 o 
   4   4   9       25.63       22.63      2.78 o 
   5   4   9      263.51      235.38      7.16 o 
   6   4   9      523.72      513.13     10.83 o 
   7   4   9       35.80       45.17      4.72 o 
   8   4   9       30.19       43.90      6.11 o 
   9   4   9        0.19        0.00      3.92 o 
  10   4   9     1267.74     1214.18     17.95 o 
  11   4   9      219.72      230.07     11.35 o 
  12   4   9       34.14       39.32      7.17 o 
   1   5   9      122.48       87.61      4.10 o 
   2   5   9      858.20      717.66      9.13 o 
   3   5   9     4609.81     4663.43     27.16 o 
   4   5   9       30.25       39.11      3.20 o 
   5   5   9      931.99      868.99     11.40 o 
   6   5   9      653.50      562.88     10.74 o 
   7   5   9      208.02      183.63     10.53 o 
   8   5   9      164.95      126.93      6.42 o 
   9   5   9     1213.12     1176.42     19.57 o 
  10   5   9      719.95      753.64     16.39 o 
  11   5   9      529.91      536.47     17.64 o 
  12   5   9        2.63        0.00      5.49 o 
   0   6   9     1070.72     1031.73     15.57 o 
   1   6   9      560.59      698.46     10.07 o 
   2   6   9     5244.58     5104.66     30.02 o 
   3   6   9      607.11      654.52      8.37 o 
   4   6   9        1.33        4.17      2.46 o 
   5   6   9     1486.07     1378.54     15.60 o 
   6   6   9     1343.82     1308.89     16.39 o 
   7   6   9      366.55      394.68     11.42 o 
   8   6   9      470.52      472.55     12.69 o 
   9   6   9       20.31       35.22      5.40 o 
  10   6   9      952.48      906.41     23.70 o 
  11   6   9      357.83      373.06     15.24 o 
  12   6   9       18.34       23.87      6.82 o 
   1   7   9      231.69      246.17      8.12 o 
   2   7   9     4579.96     4332.70     27.17 o 
   3   7   9        1.01        4.80      2.63 o 
   4   7   9      323.06      373.49      8.26 o 
   5   7   9      210.22      239.72      7.83 o 
   6   7   9     1283.91     1160.22     15.75 o 
   7   7   9       24.73       12.01      4.12 o 
   8   7   9        3.91        1.20      4.08 o 
   9   7   9        3.55       10.52      5.46 o 
  10   7   9     2717.11     2562.22     31.99 o 
  11   7   9      188.80      122.10      9.37 o 
   0   8   9     2443.45     2553.83     39.33 o 
   1   8   9     3232.28     3118.59     25.92 o 
   2   8   9      266.62      279.92      9.17 o 
   3   8   9     1249.28     1271.94     13.79 o 
   4   8   9     2111.57     2065.82     18.61 o 
   5   8   9     1510.71     1412.04     16.57 o 
   6   8   9     1070.56     1017.19     15.01 o 
   7   8   9      764.78      716.57     13.45 o 
   8   8   9      227.91      183.11      9.09 o 
   9   8   9     1287.44     1263.39     21.14 o 
  10   8   9        8.40        6.78      5.87 o 
  11   8   9      524.64      553.88     16.64 o 
   1   9   9     2627.20     2566.21     24.18 o 
   2   9   9     9815.91     9471.52     59.31 o 
   3   9   9     1062.90     1048.25     13.47 o 
   4   9   9      960.24      934.56     14.02 o 
   5   9   9        1.20        0.82      3.42 o 
   6   9   9     3113.04     3145.10     28.43 o 
   7   9   9      487.75      459.42     17.67 o 
   8   9   9        0.49        4.66      4.92 o 
   9   9   9      994.53      965.77     19.83 o 
  10   9   9      894.32      806.49     18.92 o 
  11   9   9        0.68        0.00      5.89 o 
   0  10   9     5958.83     5718.35     63.26 o 
   1  10   9     2609.78     2577.99     26.02 o 
   2  10   9      159.64      174.80      6.62 o 
   3  10   9     2363.32     2354.62     24.44 o 
   4  10   9       88.62       93.88      6.37 o 
   5  10   9      795.80      737.14     13.24 o 
   6  10   9      147.18      144.49      7.83 o 
   7  10   9      646.66      698.56     15.29 o 
   8  10   9      812.02      776.83     17.85 o 
   9  10   9     1818.79     1872.46     33.61 o 
  10  10   9       37.66       32.67      7.14 o 
   1  11   9      567.44      569.69     20.49 o 
   2  11   9      483.04      488.77     14.30 o 
   3  11   9      332.09      364.01     12.92 o 
   4  11   9       53.99       86.88      9.55 o 
   5  11   9      579.58      587.92     14.56 o 
   6  11   9      819.16      856.70     15.88 o 
   7  11   9       16.42        4.60      5.26 o 
   8  11   9       24.90       20.75      6.53 o 
   9  11   9      110.94      118.57      9.96 o 
  10  11   9      295.73      351.37     14.95 o 
   0  12   9      896.96      962.08     21.69 o 
   1  12   9      129.58      141.44      8.71 o 
   2  12   9      219.89      215.71     12.14 o 
   3  12   9      933.15      886.56     20.77 o 
   4  12   9      752.74      717.83     26.59 o 
   5  12   9      388.89      466.44     14.61 o 
   6  12   9      654.81      662.84     15.23 o 
   7  12   9     1637.07     1762.41     31.60 o 
   8  12   9      642.64      655.60     18.45 o 
   9  12   9      454.46      463.03     16.90 o 
   1  13   9      309.87      311.03     14.66 o 
   2  13   9      572.80      574.70     18.18 o 
   3  13   9     2486.98     2550.49     36.14 o 
   4  13   9      414.26      460.19     17.53 o 
   5  13   9      416.03      418.13     22.33 o 
   6  13   9     1329.61     1281.33     23.24 o 
   7  13   9      662.46      738.78     19.12 o 
   8  13   9       89.59      108.65     10.66 o 
   0  14   9     2645.98     2689.47     56.03 o 
   1  14   9      529.96      590.51     18.42 o 
   2  14   9      503.92      452.34     16.52 o 
   3  14   9      591.39      626.11     19.12 o 
   4  14   9      267.55      253.45     15.28 o 
   5  14   9      947.82      933.61     34.45 o 
   6  14   9      282.88      259.34     14.40 o 
   7  14   9      938.97      971.70     26.44 o 
   8  14   9       31.73       38.94      7.58 o 
   1  15   9      192.31      174.32     16.21 o 
   2  15   9      755.81      700.57     22.45 o 
   3  15   9      200.58      170.07     13.21 o 
   4  15   9       90.65       90.56     10.12 o 
   5  15   9        9.81        8.97      8.86 o 
   6  15   9     1792.21     1984.02     32.79 o 
   7  15   9       38.67       46.04      8.69 o 
   0  16   9     1098.65      958.87     31.13 o 
   1  16   9      147.10      170.52     11.59 o 
   2  16   9     1411.88     1429.64     26.81 o 
   3  16   9      271.25      316.78     15.22 o 
   4  16   9     1139.03     1159.48     30.43 o 
   5  16   9      280.34      224.36     19.70 o 
   1  17   9        0.06       14.98      6.78 o 
   2  17   9      510.85      494.67     19.66 o 
   3  17   9      263.72      245.10     15.87 o 
   4  17   9       25.90       36.80     10.13 o 
   0  18   9     1636.65     1396.30     57.65 o 
   1  18   9      467.59      467.54     27.95 o 
   0   0  10     8113.11     8037.61     83.04 o 
   1   0  10     3330.94     3452.13     37.56 o 
   2   0  10    11319.37    11554.38     96.78 o 
   3   0  10     4278.94     4043.55     40.69 o 
   4   0  10     3186.40     3047.99     34.95 o 
   5   0  10     3960.24     3834.92     57.13 o 
   6   0  10     1075.76     1076.60     24.18 o 
   7   0  10      776.57      813.79     21.99 o 
   8   0  10        8.84       11.10      7.55 o 
   9   0  10     1087.63     1059.40     31.65 o 
  10   0  10     2317.95     2274.70     41.43 o 
  11   0  10      857.26      963.77     31.14 o 
  12   0  10      960.67      943.83     27.75 o 
   1   1  10      565.34      514.68     10.66 o 
   2   1  10     6209.86     6043.37     43.16 o 
   3   1  10     1940.17     1868.74     17.77 o 
   4   1  10      190.03      220.84      6.39 o 
   5   1  10       17.22       12.36      3.72 o 
   6   1  10     2990.12     2878.07     31.99 o 
   7   1  10      585.33      613.26     14.12 o 
   8   1  10       14.54       10.77      4.99 o 
   9   1  10     1326.84     1277.93     22.38 o 
  10   1  10     1387.07     1536.24     23.21 o 
  11   1  10        0.29        2.28      5.86 o 
  12   1  10      270.29      280.57     14.23 o 
   0   2  10     1894.18     2118.21     25.75 o 
   1   2  10     1935.38     1890.70     16.28 o 
   2   2  10      911.33      951.73     12.12 o 
   3   2  10     1096.69     1153.83     12.76 o 
   4   2  10      557.72      554.22     10.22 o 
   5   2  10     3375.01     3256.49     27.40 o 
   6   2  10      342.64      361.01     10.57 o 
   7   2  10      913.59      971.30     15.43 o 
   8   2  10      353.00      308.32     12.90 o 
   9   2  10     1680.40     1667.66     24.92 o 
  10   2  10        6.62        0.00      4.76 o 
  11   2  10     1294.31     1357.76     23.90 o 
  12   2  10        8.74        5.06      6.49 o 
   1   3  10     2640.53     2535.81     20.20 o 
   2   3  10     2048.45     2019.35     17.23 o 
   3   3  10     2478.63     2425.85     22.53 o 
   4   3  10      417.41      374.39      8.25 o 
   5   3  10     1031.53     1064.87     14.83 o 
   6   3  10     1207.97     1227.28     16.60 o 
   7   3  10     6048.20     5852.49     43.53 o 
   8   3  10      160.24      167.70      8.57 o 
   9   3  10     1593.88     1589.33     24.64 o 
  10   3  10     1830.61     1815.16     26.77 o 
  11   3  10      197.62      239.15     12.30 o 
  12   3  10        0.49        0.00      6.19 o 
   0   4  10     4330.16     4019.62     44.78 o 
   1   4  10      157.94      120.44      5.34 o 
   2   4  10     2336.95     2292.89     19.11 o 
   3   4  10      336.78      362.76      7.69 o 
   4   4  10     2722.55     2627.54     20.09 o 
   5   4  10      151.94      144.25      5.99 o 
   6   4  10      580.51      611.76     11.49 o 
   7   4  10        3.35        9.95      3.80 o 
   8   4  10      412.80      402.17     11.05 o 
   9   4  10       18.16        5.16      4.36 o 
  10   4  10       63.37       70.82      7.09 o 
  11   4  10      497.29      494.00     14.29 o 
   1   5  10     1493.53     1388.17     13.36 o 
   2   5  10     4013.66     3970.86     27.29 o 
   3   5  10      608.35      660.83      8.11 o 
   4   5  10      241.48      213.70      6.96 o 
   5   5  10        1.49        6.86      3.39 o 
   6   5  10      580.06      605.62     12.90 o 
   7   5  10      597.04      542.80     11.45 o 
   8   5  10      129.77      111.28      7.07 o 
   9   5  10       12.56       23.75      5.03 o 
  10   5  10      893.94     1004.03     22.90 o 
  11   5  10       63.98       81.99      8.84 o 
   0   6  10     2013.19     2152.57     28.95 o 
   1   6  10      213.50      177.44      8.73 o 
   2   6  10      478.90      503.51      8.68 o 
   3   6  10     2499.62     2641.95     20.97 o 
   4   6  10      137.67      129.99      6.14 o 
   5   6  10      776.57      804.44     12.16 o 
   6   6  10     2554.42     2432.39     28.46 o 
   7   6  10      554.72      570.79     11.81 o 
   8   6  10      314.69      320.03      9.95 o 
   9   6  10      169.81      153.44      8.94 o 
  10   6  10      311.39      304.58     15.93 o 
  11   6  10      201.33      188.64     12.13 o 
   1   7  10     2382.11     2311.76     27.09 o 
   2   7  10      111.79      115.38      4.78 o 
   3   7  10     1239.83     1185.85     13.23 o 
   4   7  10        5.25        9.20      3.47 o 
   5   7  10     3381.92     3334.08     27.67 o 
   6   7  10     1224.90     1303.46     16.79 o 
   7   7  10     1785.66     1792.44     20.62 o 
   8   7  10       27.43       36.00      5.60 o 
   9   7  10      365.35      408.06     13.36 o 
  10   7  10      899.46      873.59     19.21 o 
  11   7  10      616.23      685.69     24.63 o 
   0   8  10     1902.68     1747.87     31.88 o 
   1   8  10        3.07        0.00      2.88 o 
   2   8  10       76.70       80.77      4.97 o 
   3   8  10      400.31      431.50     11.05 o 
   4   8  10     1731.81     1672.87     19.21 o 
   5   8  10        8.35       10.57      3.76 o 
   6   8  10       52.29       42.58      4.96 o 
   7   8  10     1519.92     1364.02     21.51 o 
   8   8  10      427.69      484.00     15.01 o 
   9   8  10      311.65      262.01     11.53 o 
  10   8  10        9.94        8.92      5.91 o 
   1   9  10      338.56      372.30      9.92 o 
   2   9  10      213.82      187.65      7.43 o 
   3   9  10       63.97       61.88      4.85 o 
   4   9  10      271.82      236.73      9.30 o 
   5   9  10       31.73       25.71      4.79 o 
   6   9  10       52.45       68.81      5.63 o 
   7   9  10      976.80      918.20     19.44 o 
   8   9  10       60.34       65.55      7.40 o 
   9   9  10      319.30      251.43     12.17 o 
  10   9  10        0.03        0.00      5.60 o 
   0  10  10      184.83      169.50     12.12 o 
   1  10  10      767.18      827.82     13.99 o 
   2  10  10     3795.54     3888.63     33.90 o 
   3  10  10      106.03      101.07      5.80 o 
   4  10  10     1691.82     1657.44     21.54 o 
   5  10  10       79.11       76.73      7.24 o 
   6  10  10     1735.17     1661.95     20.71 o 
   7  10  10      319.13      265.03     11.81 o 
   8  10  10      111.40      107.13      8.92 o 
   9  10  10      245.07      243.95     12.37 o 
  10  10  10     2497.93     2398.79     35.72 o 
   1  11  10      145.31      152.91      7.76 o 
   2  11  10       50.27       32.38      6.35 o 
   3  11  10     1240.46     1267.76     22.84 o 
   4  11  10       68.63       60.75      6.40 o 
   5  11  10      323.98      341.29     12.16 o 
   6  11  10       79.50       67.14      6.29 o 
   7  11  10      116.66      112.05      9.21 o 
   8  11  10      136.14       98.57      9.05 o 
   9  11  10      238.58      267.64     13.57 o 
   0  12  10     3701.91     3774.54     48.33 o 
   1  12  10       16.98       16.22      5.14 o 
   2  12  10       98.32      106.42      9.69 o 
   3  12  10      269.23      283.01     14.01 o 
   4  12  10      148.67      143.33      9.07 o 
   5  12  10        4.81        9.39      6.42 o 
   6  12  10       66.46       48.69      7.07 o 
   7  12  10       87.51       72.99      8.58 o 
   8  12  10       23.73       29.15      7.06 o 
   1  13  10     2339.28     2310.94     34.50 o 
   2  13  10       17.37       16.33      6.57 o 
   3  13  10      115.00      108.61     10.00 o 
   4  13  10        7.97       15.86      7.62 o 
   5  13  10       11.04        5.63      5.56 o 
   6  13  10      244.06      239.87     12.31 o 
   7  13  10      926.50      873.31     20.27 o 
   8  13  10       43.00       54.65      8.14 o 
   0  14  10     1418.03     1401.62     44.83 o 
   1  14  10       23.84       24.59      6.98 o 
   2  14  10       72.29       65.26      8.93 o 
   3  14  10      401.61      419.88     17.50 o 
   4  14  10      695.40      767.21     22.37 o 
   5  14  10        1.71        0.00      6.72 o 
   6  14  10      569.63      603.02     20.11 o 
   7  14  10      220.67      210.67     13.98 o 
   1  15  10       41.50       62.26      8.78 o 
   2  15  10        7.38        3.79      6.28 o 
   3  15  10      230.51      263.74     14.49 o 
   4  15  10        8.37        0.81      6.88 o 
   5  15  10        8.74        3.06      7.15 o 
   6  15  10      348.91      348.30     17.83 o 
   0  16  10     1210.33     1231.14     36.28 o 
   1  16  10       91.05      107.14     10.41 o 
   2  16  10      258.29      209.05     15.11 o 
   3  16  10     1483.43     1563.58     30.63 o 
   4  16  10        0.16        0.00      6.96 o 
   1  17  10      260.58      266.89     14.38 o 
   2  17  10      947.43      967.81     24.09 o 
   1   1  11      533.51      474.35     10.12 o 
   2   1  11     1202.26     1162.62     14.65 o 
   3   1  11     4352.72     4399.76     34.03 o 
   4   1  11     1132.83     1121.44     22.97 o 
   5   1  11      596.09      574.55     13.42 o 
   6   1  11      124.17      126.46      8.43 o 
   7   1  11     2218.47     2217.04     29.70 o 
   8   1  11       49.17       32.29      6.94 o 
   9   1  11       35.14       40.99      6.68 o 
  10   1  11      510.72      471.28     17.45 o 
  11   1  11      303.07      392.55     16.73 o 
   0   2  11     4869.17     4953.65     46.84 o 
   1   2  11      104.65      115.02      5.34 o 
   2   2  11      903.68      852.19     12.33 o 
   3   2  11        0.16        2.12      3.07 o 
   4   2  11     1271.18     1251.20     16.27 o 
   5   2  11     3454.61     3386.16     35.22 o 
   6   2  11     2795.62     2800.91     32.52 o 
   7   2  11      170.40      166.43      9.27 o 
   8   2  11      489.88      449.84     16.44 o 
   9   2  11        0.87        2.84      5.23 o 
  10   2  11     1948.80     1853.57     27.43 o 
  11   2  11      386.38      407.23     15.84 o 
   1   3  11      249.56      206.82      6.68 o 
   2   3  11     1058.17      995.03     12.44 o 
   3   3  11      858.06      846.65     13.05 o 
   4   3  11       57.46       44.73      4.52 o 
   5   3  11      739.42      732.98     13.65 o 
   6   3  11      449.96      486.34     13.07 o 
   7   3  11      922.88      858.18     16.38 o 
   8   3  11      959.24      957.40     20.53 o 
   9   3  11       63.90       65.38      8.26 o 
  10   3  11      321.21      341.58     15.32 o 
  11   3  11       64.95       76.91      8.49 o 
   0   4  11     1182.04     1288.10     23.58 o 
   1   4  11      318.02      306.26      9.96 o 
   2   4  11     1359.00     1337.42     14.11 o 
   3   4  11      162.46      151.32      6.41 o 
   4   4  11      203.31      214.82      7.81 o 
   5   4  11      135.45      103.99      6.20 o 
   6   4  11      116.38      124.76      8.09 o 
   7   4  11      174.67      215.30     10.84 o 
   8   4  11     2229.71     2154.31     28.34 o 
   9   4  11      394.87      401.14     15.84 o 
  10   4  11      214.57      215.36     12.55 o 
  11   4  11      111.64      102.69     10.81 o 
   1   5  11      178.47      148.41      7.77 o 
   2   5  11     3197.40     3100.07     29.28 o 
   3   5  11     3509.48     3584.03     24.49 o 
   4   5  11        3.81       10.74      3.34 o 
   5   5  11     1616.77     1560.02     20.29 o 
   6   5  11      980.89      974.79     14.43 o 
   7   5  11        2.21        9.58      3.98 o 
   8   5  11      211.40      218.77      9.41 o 
   9   5  11      413.95      452.95     13.96 o 
  10   5  11      384.18      398.88     16.62 o 
  11   5  11      628.32      626.36     22.58 o 
   0   6  11      861.42      792.95     16.69 o 
   1   6  11     2223.00     2099.48     19.87 o 
   2   6  11     3611.31     3524.47     25.91 o 
   3   6  11      332.22      318.59      7.90 o 
   4   6  11     1133.84     1005.35     13.13 o 
   5   6  11     1138.17     1014.12     14.53 o 
   6   6  11      374.80      392.58     10.39 o 
   7   6  11      106.32      131.90      7.94 o 
   8   6  11      166.27      153.49      9.22 o 
   9   6  11     1495.99     1471.60     23.16 o 
  10   6  11      525.26      584.49     16.15 o 
  11   6  11      160.96      139.99     10.82 o 
   1   7  11      535.92      603.81     11.49 o 
   2   7  11     1591.38     1438.71     14.67 o 
   3   7  11       53.54       54.50      4.55 o 
   4   7  11        1.85        0.00      3.47 o 
   5   7  11       32.45       25.91      3.91 o 
   6   7  11     1070.05     1089.98     17.33 o 
   7   7  11       31.80       44.48      5.53 o 
   8   7  11       28.54       32.15      5.80 o 
   9   7  11       32.03       40.61      7.28 o 
  10   7  11      279.76      294.95     13.71 o 
   0   8  11      876.54      859.49     21.12 o 
   1   8  11     1814.43     1717.10     20.52 o 
   2   8  11     1886.90     1901.34     17.98 o 
   3   8  11     2164.35     2142.53     21.38 o 
   4   8  11      279.34      202.68      8.51 o 
   5   8  11      993.17      972.11     13.78 o 
   6   8  11      872.73      876.67     14.09 o 
   7   8  11      367.08      381.65     11.34 o 
   8   8  11     2292.08     2129.93     27.63 o 
   9   8  11        7.45       21.71      6.12 o 
  10   8  11        2.53        2.25      6.12 o 
   1   9  11      631.33      613.76     13.86 o 
   2   9  11     1928.21     1900.07     21.64 o 
   3   9  11     1196.92     1134.91     20.83 o 
   4   9  11      166.94      210.97      9.21 o 
   5   9  11     1056.22     1133.35     17.03 o 
   6   9  11     1437.12     1430.96     18.19 o 
   7   9  11      925.26      949.03     18.38 o 
   8   9  11       19.02       25.00      6.23 o 
   9   9  11       13.97        5.33      5.35 o 
  10   9  11     3530.90     3790.17     48.78 o 
   0  10  11      589.55      539.64     19.49 o 
   1  10  11      641.48      636.03     15.33 o 
   2  10  11      498.10      518.93     11.83 o 
   3  10  11     1116.92     1082.05     17.51 o 
   4  10  11        2.67        1.44      4.33 o 
   5  10  11     1159.44     1159.17     19.23 o 
   6  10  11      107.52      116.30      6.72 o 
   7  10  11     1474.20     1505.63     23.85 o 
   8  10  11        2.62        1.46      7.31 o 
   9  10  11      150.52      106.18      9.25 o 
   1  11  11      618.88      636.48     16.75 o 
   2  11  11      164.37      161.02     10.92 o 
   3  11  11       48.27       45.12      5.17 o 
   4  11  11      176.36      168.07      9.40 o 
   5  11  11      316.71      312.61     12.44 o 
   6  11  11     2038.40     2081.84     39.38 o 
   7  11  11       17.90       22.73      6.28 o 
   8  11  11      104.46       83.03      8.64 o 
   0  12  11     2024.83     2193.04     82.68 o 
   1  12  11      429.68      467.42     13.51 o 
   2  12  11       89.14       84.09      9.31 o 
   3  12  11     1522.58     1590.83     27.11 o 
   4  12  11       63.40       83.89      8.10 o 
   5  12  11     1119.60     1048.80     21.43 o 
   6  12  11      189.55      154.73     10.99 o 
   7  12  11      666.60      641.94     18.83 o 
   8  12  11      879.03      880.67     20.92 o 
   1  13  11      206.58      206.45     13.02 o 
   2  13  11     1539.02     1522.40     28.28 o 
   3  13  11      893.38      975.11     22.93 o 
   4  13  11       66.42       36.60     10.07 o 
   5  13  11       27.81       29.35      6.75 o 
   6  13  11     2691.85     2841.34     38.60 o 
   7  13  11      934.60     1012.17     23.12 o 
   0  14  11       38.72       19.88      9.83 o 
   1  14  11       34.02       38.22      7.97 o 
   2  14  11        0.09        0.00      6.23 o 
   3  14  11     2691.26     2783.92     45.27 o 
   4  14  11       75.00       59.41      9.51 o 
   5  14  11       41.67       16.83     11.27 o 
   6  14  11       90.33       93.51     11.30 o 
   1  15  11      110.97      107.36     12.63 o 
   2  15  11      632.50      724.83     21.44 o 
   3  15  11      202.26      165.17     14.69 o 
   4  15  11      144.47      106.67     11.79 o 
   5  15  11        5.12        9.80      8.12 o 
   0  16  11      880.68      852.30     32.58 o 
   1  16  11      718.90      819.77     22.60 o 
   2  16  11       16.98       19.38      8.03 o 
   3  16  11        5.88       13.79      7.59 o 
   0   0  12       32.28       44.54     13.63 o 
   1   0  12     1436.71     1432.36     27.73 o 
   2   0  12       51.20       27.32      8.41 o 
   3   0  12     1238.62     1253.08     26.74 o 
   4   0  12     9554.07     9484.26     96.36 o 
   5   0  12       55.61       38.41      8.01 o 
   6   0  12      335.21      397.04     36.15 o 
   7   0  12       54.57       10.80     10.14 o 
   8   0  12      817.34      861.50     39.18 o 
   9   0  12      598.88      681.55     44.04 o 
  10   0  12     1378.25     1366.62     36.73 o 
  11   0  12        0.34        0.00      8.86 o 
   1   1  12      887.36      890.57     18.80 o 
   2   1  12     6797.16     6885.02     55.60 o 
   3   1  12      754.11      725.06     13.56 o 
   4   1  12       31.87       15.91      4.85 o 
   5   1  12       59.89       40.72      6.12 o 
   6   1  12     1071.71     1077.33     25.98 o 
   7   1  12      360.80      387.98     20.22 o 
   8   1  12      759.81      744.97     19.94 o 
   9   1  12       35.89       46.14      7.98 o 
  10   1  12      534.85      649.39     30.75 o 
  11   1  12       48.66       32.38      8.10 o 
   0   2  12      483.17      474.30     25.66 o 
   1   2  12     3043.96     2945.51     36.84 o 
   2   2  12      116.24      120.09      6.81 o 
   3   2  12      621.62      610.41     13.52 o 
   4   2  12      285.92      295.66     11.38 o 
   5   2  12     2950.39     2838.14     30.51 o 
   6   2  12      248.62      237.44     11.31 o 
   7   2  12      823.32      858.35     18.73 o 
   8   2  12        4.08       11.83      5.78 o 
   9   2  12     2026.17     2034.67     33.64 o 
  10   2  12       29.01       23.10      7.82 o 
  11   2  12      458.58      498.77     17.68 o 
   1   3  12     1426.45     1407.47     21.35 o 
   2   3  12     1681.46     1592.29     20.70 o 
   3   3  12      336.82      353.21     10.41 o 
   4   3  12       45.31       26.24      4.70 o 
   5   3  12        4.07        3.50      4.08 o 
   6   3  12     1140.43     1242.74     21.98 o 
   7   3  12     1363.22     1301.80     22.90 o 
   8   3  12        2.75        0.00      4.72 o 
   9   3  12      111.67       93.82      8.92 o 
  10   3  12     2789.83     2814.20     43.76 o 
  11   3  12      308.04      320.18     15.91 o 
   0   4  12      125.09      104.10     12.45 o 
   1   4  12     2364.40     2352.01     29.22 o 
   2   4  12      415.18      376.99      8.09 o 
   3   4  12       30.53       32.10      3.85 o 
   4   4  12      343.37      374.18     10.59 o 
   5   4  12     1321.57     1274.32     18.15 o 
   6   4  12       77.85      100.19      6.87 o 
   7   4  12     2324.36     2368.13     29.33 o 
   8   4  12       27.81       32.22      6.61 o 
   9   4  12      321.49      327.14     14.80 o 
  10   4  12       95.23      115.57     10.40 o 
   1   5  12       49.96       50.72      5.70 o 
   2   5  12      210.72      219.33      9.90 o 
   3   5  12      409.01      443.72     10.38 o 
   4   5  12      137.36      170.89      7.85 o 
   5   5  12      584.48      555.22     16.32 o 
   6   5  12      652.38      705.02     14.96 o 
   7   5  12       78.22       86.01      7.44 o 
   8   5  12       95.29       86.00      9.33 o 
   9   5  12       21.21       10.42      5.94 o 
  10   5  12     1260.54     1394.57     26.94 o 
   0   6  12      909.25      975.10     27.91 o 
   1   6  12      937.69      988.21     17.20 o 
   2   6  12       66.54       81.10      5.97 o 
   3   6  12     1029.37     1013.09     16.98 o 
   4   6  12      212.85      244.03      8.45 o 
   5   6  12      167.26      140.77      6.83 o 
   6   6  12       95.92      101.88      6.35 o 
   7   6  12     1168.01     1133.91     19.99 o 
   8   6  12        8.98        1.51      5.32 o 
   9   6  12      668.00      692.18     19.49 o 
  10   6  12       44.77       41.86      8.66 o 
   1   7  12      170.95      155.26      6.53 o 
   2   7  12      147.55      131.76      5.84 o 
   3   7  12     1781.77     1723.16     19.41 o 
   4   7  12      140.89      129.85      7.02 o 
   5   7  12       12.44        8.07      3.89 o 
   6   7  12     1952.15     1996.29     24.38 o 
   7   7  12      310.24      292.09     11.51 o 
   8   7  12       25.96       11.03      5.67 o 
   9   7  12      896.36      955.34     20.46 o 
  10   7  12      128.54      125.68      9.68 o 
   0   8  12     1492.68     1496.56     40.33 o 
   1   8  12      667.28      628.31     15.04 o 
   2   8  12       45.32       31.04      3.72 o 
   3   8  12     1708.47     1735.52     19.82 o 
   4   8  12      385.36      334.18     10.02 o 
   5   8  12       86.63       74.19      6.00 o 
   6   8  12      576.54      578.50     13.54 o 
   7   8  12       59.58       82.00      7.88 o 
   8   8  12      422.30      393.51     14.73 o 
   9   8  12       64.41       32.81      7.19 o 
   1   9  12       59.71       65.83      5.12 o 
   2   9  12      919.78      975.32     16.14 o 
   3   9  12       53.90       41.24      5.99 o 
   4   9  12        9.61        5.62      4.99 o 
   5   9  12      176.63      143.66      8.06 o 
   6   9  12      812.58      801.50     14.52 o 
   7   9  12      135.59      137.48     10.04 o 
   8   9  12       27.40       19.72      6.30 o 
   9   9  12       69.29      106.11      9.45 o 
   0  10  12     1548.34     1574.01     30.53 o 
   1  10  12        4.48        7.51      3.64 o 
   2  10  12       15.54       14.99      5.28 o 
   3  10  12     1181.51     1149.47     21.43 o 
   4  10  12      894.72      875.91     15.91 o 
   5  10  12      341.43      394.80     13.67 o 
   6  10  12       67.67       76.06      7.90 o 
   7  10  12       13.62       17.22      6.25 o 
   8  10  12      163.88      171.59     12.56 o 
   1  11  12      325.47      317.35     12.81 o 
   2  11  12      606.66      680.26     17.47 o 
   3  11  12     2251.12     2266.35     26.93 o 
   4  11  12       96.22       68.71      7.29 o 
   5  11  12      342.89      324.98     13.27 o 
   6  11  12        5.41       13.03      6.10 o 
   7  11  12        3.66        1.17      6.07 o 
   8  11  12      358.10      412.63     16.36 o 
   0  12  12      527.56      520.41     25.41 o 
   1  12  12      269.70      255.54     13.79 o 
   2  12  12        4.62        2.42      5.82 o 
   3  12  12     1013.71     1046.28     18.79 o 
   4  12  12        0.88        2.84      5.10 o 
   5  12  12       11.58       23.98      6.40 o 
   6  12  12      192.88      223.21     12.45 o 
   7  12  12       34.08       55.84      8.36 o 
   1  13  12      140.21      145.68     11.37 o 
   2  13  12      266.49      275.04     14.70 o 
   3  13  12      110.03      116.22     12.16 o 
   4  13  12      282.20      310.62     17.02 o 
   5  13  12      161.79      150.95     10.63 o 
   6  13  12      297.77      248.62     13.39 o 
   0  14  12       20.96       16.07     10.69 o 
   1  14  12       51.01       62.72      9.16 o 
   2  14  12        5.58        0.00      6.64 o 
   3  14  12       96.76       92.72     10.33 o 
   4  14  12      351.97      343.09     18.04 o 
   5  14  12       12.97       26.80      8.74 o 
   1  15  12       42.91       46.28      8.93 o 
   2  15  12      216.67      288.64     15.86 o 
   3  15  12       12.23        9.06      7.60 o 
   4  15  12       14.27        7.84      7.97 o 
   0  16  12       79.79       69.63     14.01 o 
   1   1  13       10.74        8.40      5.33 o 
   2   1  13       40.36       36.52      7.76 o 
   3   1  13      339.82      351.71     15.59 o 
   4   1  13        1.45        0.00      4.72 o 
   5   1  13     1358.91     1333.14     24.67 o 
   6   1  13        0.01        6.22      6.20 o 
   7   1  13       15.97        0.13      6.33 o 
   8   1  13        6.42        0.00      6.60 o 
   9   1  13      107.96       72.90      9.61 o 
  10   1  13      475.46      424.38     19.24 o 
   0   2  13      446.41      413.29     20.36 o 
   1   2  13     1063.48     1066.59     23.26 o 
   2   2  13     1750.67     1800.45     27.14 o 
   3   2  13     2426.63     2385.90     27.65 o 
   4   2  13       40.55       55.41      9.87 o 
   5   2  13        1.68        0.00      5.81 o 
   6   2  13       66.35       51.82      9.43 o 
   7   2  13      192.76      167.09     10.99 o 
   8   2  13        0.93        0.00      6.00 o 
   9   2  13       42.89       56.58      8.85 o 
  10   2  13       26.76       27.56      9.04 o 
   1   3  13      441.07      460.57     17.96 o 
   2   3  13      701.60      639.64     26.43 o 
   3   3  13       16.03       26.31      5.94 o 
   4   3  13       46.04       32.57      5.36 o 
   5   3  13      400.35      380.24     13.52 o 
   6   3  13        2.10        0.00      5.03 o 
   7   3  13      183.11      172.79     13.05 o 
   8   3  13        7.06        0.00      5.70 o 
   9   3  13      167.62      137.12     11.81 o 
  10   3  13      482.81      477.07     20.18 o 
   0   4  13       74.58       68.39     19.19 o 
   1   4  13     3772.58     3690.24     46.55 o 
   2   4  13      563.05      608.33     16.20 o 
   3   4  13        0.92        0.72      3.21 o 
   4   4  13      695.38      646.98     14.33 o 
   5   4  13      873.09      815.03     27.42 o 
   6   4  13       13.21       15.29      5.71 o 
   7   4  13       24.40       28.54      6.26 o 
   8   4  13      192.78      212.24     12.79 o 
   9   4  13      387.18      366.37     15.87 o 
  10   4  13       18.46       19.45      7.47 o 
   1   5  13      122.38      143.88      9.03 o 
   2   5  13     1775.59     1695.55     24.16 o 
   3   5  13      554.80      558.54     13.81 o 
   4   5  13       16.02       34.12      4.87 o 
   5   5  13       73.00       94.19      7.52 o 
   6   5  13     2168.21     2150.17     31.23 o 
   7   5  13       34.59       39.64      7.23 o 
   8   5  13      147.32      162.19     10.94 o 
   9   5  13       20.87       12.54      6.49 o 
  10   5  13      508.78      531.25     26.43 o 
   0   6  13       12.38        0.00      6.23 o 
   1   6  13     1883.40     1843.76     26.60 o 
   2   6  13       96.26      101.87      7.06 o 
   3   6  13     1238.21     1234.31     23.45 o 
   4   6  13      834.28      772.97     16.24 o 
   5   6  13       14.62       12.44      4.81 o 
   6   6  13      477.85      448.28     14.33 o 
   7   6  13      933.32      885.69     21.77 o 
   8   6  13      151.74      180.24     12.27 o 
   9   6  13     2358.83     2334.98     34.68 o 
   1   7  13       23.16       21.49      5.77 o 
   2   7  13       34.76       26.26      4.97 o 
   3   7  13       59.16       44.28      5.76 o 
   4   7  13      362.65      405.76     13.63 o 
   5   7  13      430.62      422.05     11.77 o 
   6   7  13      209.07      243.76     13.05 o 
   7   7  13      127.99      103.79      9.77 o 
   8   7  13      845.71      859.76     22.63 o 
   9   7  13      116.40      148.77     13.00 o 
   0   8  13       27.56       13.82      8.22 o 
   1   8  13     2055.64     2083.11     30.44 o 
   2   8  13       20.99       11.61      4.31 o 
   3   8  13      119.85      127.72      6.95 o 
   4   8  13      468.76      490.73     12.71 o 
   5   8  13       48.16       52.59      6.32 o 
   6   8  13      108.75      116.03      7.20 o 
   7   8  13     1529.55     1671.54     25.24 o 
   8   8  13        2.81        1.43      6.98 o 
   9   8  13      888.97      919.00     29.26 o 
   1   9  13      489.99      502.12     15.09 o 
   2   9  13     1367.49     1457.81     16.85 o 
   3   9  13       71.85       80.48      5.67 o 
   4   9  13       27.25       29.21      5.37 o 
   5   9  13      931.19      867.16     17.90 o 
   6   9  13      299.35      305.05     17.41 o 
   7   9  13       49.42       38.55      7.73 o 
   8   9  13       51.94       61.84      9.64 o 
   0  10  13      652.42      628.23     20.97 o 
   1  10  13      484.98      489.24     11.40 o 
   2  10  13      596.89      557.09     18.55 o 
   3  10  13      281.28      254.14      8.86 o 
   4  10  13        0.29        0.00      4.31 o 
   5  10  13     1765.69     1718.04     24.25 o 
   6  10  13       27.53       21.70      6.45 o 
   7  10  13      930.36     1012.20     26.04 o 
   8  10  13      598.11      598.04     26.14 o 
   1  11  13       20.99       15.95      6.08 o 
   2  11  13     1030.76     1018.03     20.81 o 
   3  11  13       18.29       24.64      5.00 o 
   4  11  13        0.49        4.56      5.99 o 
   5  11  13       49.37       39.55      6.87 o 
   6  11  13     1734.13     1794.62     27.94 o 
   7  11  13       18.10        6.32      7.02 o 
   0  12  13        4.50       11.75      8.46 o 
   1  12  13      384.80      478.90     17.26 o 
   2  12  13       45.81       68.63      8.46 o 
   3  12  13     1334.56     1494.06     22.06 o 
   4  12  13       40.43       61.11      7.34 o 
   5  12  13      796.86      744.73     18.48 o 
   6  12  13      191.48      225.80     12.35 o 
   1  13  13      195.82      208.37     12.44 o 
   2  13  13     2112.04     2124.78     34.25 o 
   3  13  13       30.52       25.90      7.75 o 
   4  13  13       16.97       30.79      6.63 o 
   5  13  13      209.83      228.94     12.49 o 
   0  14  13        3.87        0.00      9.86 o 
   1  14  13      734.40      805.14     22.97 o 
   2  14  13      308.30      253.11     14.72 o 
   3  14  13      967.08      928.97     30.30 o 
   4  14  13        2.08        0.00      7.97 o 
   1  15  13      323.07      287.49     16.40 o 
   0   0  14     6021.04     6147.61    130.74 o 
   1   0  14     3034.53     2955.18     69.16 o 
   2   0  14     1483.10     1486.24     38.49 o 
   3   0  14       23.35        7.54      9.35 o 
   4   0  14       51.98       51.83     12.56 o 
   5   0  14        8.56        7.04     10.10 o 
   6   0  14      218.28      177.61     23.50 o 
   7   0  14      583.94      578.96     29.79 o 
   8   0  14     1296.99     1213.29     40.84 o 
   9   0  14      645.00      656.67     34.89 o 
   1   1  14      471.38      471.85     23.25 o 
   2   1  14       97.42       96.77     10.54 o 
   3   1  14      407.69      378.45     16.16 o 
   4   1  14      166.72      202.04     13.99 o 
   5   1  14     2199.94     2114.56     49.25 o 
   6   1  14     1305.64     1349.33     36.86 o 
   7   1  14       41.36       27.89     10.44 o 
   8   1  14      157.66      130.74     12.31 o 
   9   1  14      756.84      686.17     24.91 o 
   0   2  14     1848.88     1916.62     35.26 o 
   1   2  14     4800.28     4935.40     62.89 o 
   2   2  14      729.95      739.12     23.16 o 
   3   2  14      419.73      435.84     23.86 o 
   4   2  14     2414.37     2368.85     39.25 o 
   5   2  14      531.81      497.21     22.68 o 
   6   2  14        6.93        0.00      6.11 o 
   7   2  14      871.59      887.04     27.95 o 
   8   2  14      140.15      160.34     12.86 o 
   9   2  14      888.85      856.33     23.55 o 
   1   3  14     1495.85     1598.85     26.65 o 
   2   3  14     2502.79     2562.13     40.81 o 
   3   3  14      143.79      127.23     10.86 o 
   4   3  14        0.63        4.22      5.73 o 
   5   3  14      456.09      443.23     17.33 o 
   6   3  14      682.37      734.45     30.68 o 
   7   3  14     1808.64     1744.22     33.11 o 
   8   3  14       17.41       21.98      7.76 o 
   9   3  14     1142.42     1206.53     31.20 o 
   0   4  14     1832.82     2098.99     57.49 o 
   1   4  14      672.05      704.24     26.59 o 
   2   4  14      648.94      568.95     18.14 o 
   3   4  14      213.50      204.27     10.01 o 
   4   4  14      976.86     1007.58     20.20 o 
   5   4  14     1102.33      991.10     20.56 o 
   6   4  14      179.86      186.08     13.02 o 
   7   4  14      865.01      870.44     24.19 o 
   8   4  14      215.62      205.24     15.71 o 
   9   4  14      159.11      167.37     14.18 o 
   1   5  14      330.09      320.28     14.25 o 
   2   5  14     1112.24     1183.16     23.50 o 
   3   5  14        1.51        0.71      6.82 o 
   4   5  14       28.62       31.84      6.70 o 
   5   5  14      134.04      131.89      8.55 o 
   6   5  14      546.30      619.26     18.21 o 
   7   5  14        2.53        0.00      6.78 o 
   8   5  14       31.16       38.11      8.61 o 
   9   5  14      546.06      563.78     21.39 o 
   0   6  14      133.78      183.26     16.17 o 
   1   6  14       38.01       33.86      8.26 o 
   2   6  14      232.91      258.66     12.04 o 
   3   6  14      981.01      976.15     20.69 o 
   4   6  14     1199.80     1145.83     22.82 o 
   5   6  14     1009.97      965.75     30.79 o 
   6   6  14       93.24      104.49      9.97 o 
   7   6  14      119.43       85.20      9.97 o 
   8   6  14      641.32      702.06     21.50 o 
   9   6  14      685.10      705.19     28.41 o 
   1   7  14      277.82      267.88     14.28 o 
   2   7  14      818.21      792.83     16.86 o 
   3   7  14      499.25      543.87     15.53 o 
   4   7  14        5.85        2.02      5.46 o 
   5   7  14      203.61      210.04     13.37 o 
   6   7  14      869.10      888.69     21.78 o 
   7   7  14     1197.24     1186.89     25.32 o 
   8   7  14       59.52       72.21      9.34 o 
   0   8  14       74.22       89.19     17.79 o 
   1   8  14       76.55       79.33      9.48 o 
   2   8  14      403.24      374.34     12.68 o 
   3   8  14      572.36      582.61     20.96 o 
   4   8  14      313.61      301.77     14.89 o 
   5   8  14       24.21       23.69      6.69 o 
   6   8  14      154.18      165.51     15.35 o 
   7   8  14        0.84        0.52      6.29 o 
   8   8  14      238.57      262.46     15.95 o 
   1   9  14      611.74      655.04     19.98 o 
   2   9  14      431.14      440.09     13.55 o 
   3   9  14      469.79      476.33     20.13 o 
   4   9  14       19.01       16.46      6.35 o 
   5   9  14       34.72       20.58      6.51 o 
   6   9  14      305.58      315.02     15.62 o 
   7   9  14       18.64        7.05      9.41 o 
   0  10  14        6.83        0.00      8.79 o 
   1  10  14       49.86       52.95      8.56 o 
   2  10  14        0.68        9.30      5.85 o 
   3  10  14        0.12        5.83      4.90 o 
   4  10  14     1613.79     1520.69     24.15 o 
   5  10  14      114.48      178.33     10.45 o 
   6  10  14      241.07      275.34     13.01 o 
   7  10  14       51.55       67.67     14.10 o 
   1  11  14      648.64      698.68     17.93 o 
   2  11  14        2.16        9.04      6.28 o 
   3  11  14       43.69       64.18     10.80 o 
   4  11  14        0.39        1.89      5.35 o 
   5  11  14      475.28      495.76     16.60 o 
   6  11  14        7.89       18.73      9.77 o 
   0  12  14       20.33        6.92      9.24 o 
   1  12  14      839.57      848.15     19.35 o 
   2  12  14      312.23      308.72     15.32 o 
   3  12  14       13.95       13.19      8.03 o 
   4  12  14      151.16      151.60      9.82 o 
   5  12  14       14.47       15.36      6.51 o 
   1  13  14      272.52      278.11     13.57 o 
   2  13  14       65.99       89.48      9.55 o 
   3  13  14      579.95      559.80     20.75 o 
   0  14  14        7.34       21.91     10.51 o 
   1  14  14     1044.16     1097.85     23.02 o 
   1   1  15      339.97      362.92     25.67 o 
   2   1  15      140.39      125.49     12.13 o 
   3   1  15     1204.69     1295.01     45.83 o 
   4   1  15        4.85       15.21      7.36 o 
   5   1  15     1011.91     1012.37     26.69 o 
   6   1  15       69.28       44.30     13.06 o 
   7   1  15      453.77      418.07     25.40 o 
   8   1  15        1.31        9.14      9.91 o 
   9   1  15      957.98      942.96     36.15 o 
   0   2  15     5199.59     5258.62    120.56 o 
   1   2  15      876.51      852.27     34.13 o 
   2   2  15     1477.71     1505.59     31.89 o 
   3   2  15      842.96      841.23     34.84 o 
   4   2  15      950.66      939.66     25.52 o 
   5   2  15      190.15      162.00     18.70 o 
   6   2  15     1152.42     1126.71     35.83 o 
   7   2  15      296.59      312.86     22.40 o 
   8   2  15     1180.98     1251.39     38.74 o 
   9   2  15       25.78       10.42      8.08 o 
   1   3  15       88.04       84.36     15.50 o 
   2   3  15       20.59       22.19      8.14 o 
   3   3  15     1318.49     1280.41     24.34 o 
   4   3  15       36.29       34.01      7.47 o 
   5   3  15       10.38        6.34      8.20 o 
   6   3  15        9.37        3.94      8.72 o 
   7   3  15      540.27      524.60     26.61 o 
   8   3  15      218.23      195.74     18.09 o 
   0   4  15      959.53      962.86     50.73 o 
   1   4  15      568.84      561.67     31.06 o 
   2   4  15      240.38      277.98     16.50 o 
   3   4  15      238.54      231.67     15.33 o 
   4   4  15        0.19        0.00      7.57 o 
   5   4  15      156.52      139.30     15.23 o 
   6   4  15        0.38        0.00      6.79 o 
   7   4  15     1009.32      940.91     28.13 o 
   8   4  15      753.50      676.48     23.35 o 
   1   5  15      693.97      685.18     34.50 o 
   2   5  15       28.37       24.74      7.91 o 
   3   5  15     2374.34     2281.47     46.44 o 
   4   5  15       24.28       18.15      4.84 o 
   5   5  15     4760.85     4721.52     54.19 o 
   6   5  15      682.59      682.03     23.76 o 
   7   5  15        0.37        0.14      6.86 o 
   8   5  15       95.55      110.76     11.96 o 
   0   6  15     3862.19     3939.07     74.53 o 
   1   6  15      269.95      262.87     14.67 o 
   2   6  15      235.45      236.42     12.77 o 
   3   6  15      960.19      916.63     24.68 o 
   4   6  15      180.97      184.43     12.44 o 
   5   6  15      251.34      234.38     14.18 o 
   6   6  15       20.23       30.65      7.15 o 
   7   6  15       28.01       12.85      6.86 o 
   8   6  15     1075.28     1143.48     35.56 o 
   1   7  15      148.30      172.92     14.19 o 
   2   7  15      770.00      782.23     19.75 o 
   3   7  15       25.75       15.93      6.40 o 
   4   7  15       38.01       20.63      7.07 o 
   5   7  15      298.64      263.36     15.45 o 
   6   7  15      750.76      804.42     21.66 o 
   7   7  15       24.06       19.64      7.28 o 
   0   8  15       47.06       37.25     14.87 o 
   1   8  15      563.82      627.18     22.42 o 
   2   8  15      629.44      702.03     18.79 o 
   3   8  15       71.37       75.22      9.07 o 
   4   8  15     2227.06     2454.26     44.90 o 
   5   8  15     1070.84     1091.34     29.79 o 
   6   8  15      297.93      285.11     14.99 o 
   7   8  15        6.19        0.00      6.39 o 
   1   9  15     3029.27     3081.68     52.57 o 
   2   9  15      842.42      868.96     27.46 o 
   3   9  15      305.75      264.15     18.09 o 
   4   9  15        1.29        0.00      5.21 o 
   5   9  15      634.15      627.95     24.00 o 
   6   9  15      514.52      555.16     29.72 o 
   0  10  15      328.89      341.65     26.76 o 
   1  10  15     1745.15     1903.68     45.36 o 
   2  10  15      766.73      723.65     24.18 o 
   3  10  15       27.47       25.95      7.21 o 
   4  10  15      733.59      742.20     25.96 o 
   5  10  15      454.11      522.42     34.43 o 
   1  11  15        0.44        0.00      9.14 o 
   2  11  15     1202.63     1381.74     41.76 o 
   3  11  15      956.82     1002.71     21.89 o 
   4  11  15      133.79      173.52     14.09 o 
   0  12  15     1076.60     1092.25     48.04 o 
   1  12  15      925.23      996.58     50.72 o 
   2  12  15      692.48      769.24     23.21 o 
   3  12  15      614.66      684.81     22.47 o 
   0   0  16      147.88      109.24     34.33 o 
   1   0  16       73.55       65.31     21.88 o 
   2   0  16     5869.04     5738.16     99.02 o 
   3   0  16     1435.70     1451.96     46.09 o 
   4   0  16       33.18       16.90     12.17 o 
   5   0  16     2114.32     1953.70     61.93 o 
   6   0  16      737.93      759.80     43.60 o 
   7   0  16     1101.73     1110.00    113.15 o 
   8   0  16     1002.37     1045.71     53.24 o 
   1   1  16       21.18       17.98     12.30 o 
   2   1  16        8.43        7.34      7.84 o 
   3   1  16     1350.07     1352.69     36.93 o 
   4   1  16        6.99        2.31      7.37 o 
   5   1  16     3791.81     3727.09     59.44 o 
   6   1  16      345.51      343.37     23.42 o 
   7   1  16       93.30       80.07     13.72 o 
   8   1  16       78.27       83.03     14.51 o 
   0   2  16      292.97      302.85     35.30 o 
   1   2  16        6.03       10.10     11.91 o 
   2   2  16       76.61       80.79     18.32 o 
   3   2  16     1597.07     1597.08     34.06 o 
   4   2  16     1508.17     1558.21     33.66 o 
   5   2  16      187.99      180.32     17.33 o 
   6   2  16      262.04      227.75     19.62 o 
   7   2  16      245.85      237.37     20.65 o 
   8   2  16      413.78      438.77     27.40 o 
   1   3  16     2280.19     2301.01     58.94 o 
   2   3  16      343.12      335.56     16.75 o 
   3   3  16       55.47       62.48      8.11 o 
   4   3  16      143.63      133.77     17.29 o 
   5   3  16       63.46       62.89     15.09 o 
   6   3  16      100.38       82.94     13.64 o 
   7   3  16     1128.85     1133.72     36.37 o 
   0   4  16       43.61       66.03     21.43 o 
   1   4  16     1402.06     1454.06     76.46 o 
   2   4  16     2647.26     2608.79     44.10 o 
   3   4  16      194.86      192.80     14.62 o 
   4   4  16     1273.17     1466.63     29.10 o 
   5   4  16      362.27      350.89     22.81 o 
   6   4  16      938.78      885.14     38.18 o 
   7   4  16       51.06       63.81     11.10 o 
   1   5  16       92.94      111.04     16.57 o 
   2   5  16     2271.85     2236.13     40.39 o 
   3   5  16       49.73       55.32     10.40 o 
   4   5  16      143.84      155.33     16.02 o 
   5   5  16       21.91       10.00      8.88 o 
   6   5  16      889.24      904.11     35.92 o 
   7   5  16      517.96      570.09     50.67 o 
   0   6  16     3061.66     3243.48     95.70 o 
   1   6  16     1836.58     1865.21     38.00 o 
   2   6  16       85.01       97.35     10.64 o 
   3   6  16        4.80        7.83      7.18 o 
   4   6  16        4.32        6.35      7.87 o 
   5   6  16      911.68      931.59     27.83 o 
   6   6  16      982.91     1009.06     37.93 o 
   1   7  16      177.44      178.67     14.01 o 
   2   7  16     1217.67     1221.82     24.77 o 
   3   7  16     1447.46     1482.55     29.06 o 
   4   7  16      210.66      205.71     21.71 o 
   5   7  16      252.68      254.89     15.61 o 
   6   7  16     1024.03      939.97     40.71 o 
   0   8  16      866.05      778.04     40.85 o 
   1   8  16        0.75        0.00      7.46 o 
   2   8  16      624.21      591.79     26.36 o 
   3   8  16       46.55       53.13      9.54 o 
   4   8  16      314.62      340.12     16.24 o 
   5   8  16      373.19      466.25     18.92 o 
   1   9  16      545.85      569.57     18.62 o 
   2   9  16       11.54       22.51      9.47 o 
   3   9  16        1.76        9.56      6.53 o 
   4   9  16       37.54       17.67      7.44 o 
   5   9  16        0.34        0.00      6.93 o 
   0  10  16       16.30        5.66     14.06 o 
   1  10  16      193.90      214.93     16.74 o 
   2  10  16      492.51      542.16     18.85 o 
   3  10  16      106.05      107.82     12.69 o 
   4  10  16      395.01      421.42     18.42 o 
   1  11  16      653.06      648.47     28.41 o 
   2  11  16       14.37       19.53     12.38 o 
   1   1  17     1325.97     1280.25     43.37 o 
   2   1  17      125.51      144.01     13.49 o 
   3   1  17      101.40      109.14     12.44 o 
   4   1  17       23.92        2.93      8.25 o 
   5   1  17       51.87       62.93     14.30 o 
   6   1  17      156.88      153.40     19.37 o 
   0   2  17      660.15      622.51     74.91 o 
   1   2  17      284.44      298.13     28.16 o 
   2   2  17      230.66      236.72     20.47 o 
   3   2  17      871.82      832.57     26.93 o 
   4   2  17      217.31      200.84     15.67 o 
   5   2  17        0.01       10.07      8.91 o 
   6   2  17      471.30      475.30     27.91 o 
   1   3  17       84.53       66.22     16.02 o 
   2   3  17      356.49      325.29     18.90 o 
   3   3  17       45.80       43.67     10.07 o 
   4   3  17        3.34        0.00      7.29 o 
   5   3  17      298.29      228.45     19.99 o 
   6   3  17      711.26      678.68     31.35 o 
   0   4  17     2962.34     2841.37     91.02 o 
   1   4  17        1.17        0.00      9.07 o 
   2   4  17     1153.29     1139.94     31.58 o 
   3   4  17      568.67      561.14     23.49 o 
   4   4  17      174.66      179.09     17.67 o 
   5   4  17      411.80      337.72     23.13 o 
   6   4  17        2.48        0.00      8.44 o 
   1   5  17       22.63       17.85     11.18 o 
   2   5  17       65.07       78.29     12.45 o 
   3   5  17      705.96      691.54     43.44 o 
   4   5  17      124.31       97.91     13.79 o 
   5   5  17     1401.90     1352.47     38.82 o 
   6   5  17      103.34      101.43     17.79 o 
   0   6  17      283.37      287.75    119.00 o 
   1   6  17      116.13      115.45     17.32 o 
   2   6  17      714.81      665.66     25.99 o 
   3   6  17      126.88      120.09     13.79 o 
   4   6  17      771.15      818.68     29.01 o 
   5   6  17      884.91      977.46     45.54 o 
   1   7  17      165.68      181.20     14.66 o 
   2   7  17      147.46      147.29     11.41 o 
   3   7  17      276.59      238.10     24.89 o 
   4   7  17        8.52        0.00      6.73 o 
   0   8  17      239.31      191.43     21.50 o 
   1   8  17      969.14      943.05     23.33 o 
   2   8  17      117.78      116.39     10.71 o 
   3   8  17       77.12      112.11     11.05 o 
   4   8  17     1847.51     1890.08     42.75 o 
   1   9  17      693.50      742.31     22.22 o 
   2   9  17      496.05      518.84     18.96 o 
   0   0  18       37.16       42.92     30.43 o 
   1   0  18       11.08        0.00     18.43 o 
   2   0  18      107.02      125.53     21.91 o 
   3   0  18       83.20       84.95     22.97 o 
   4   0  18     1278.92     1379.13     65.92 o 
   5   0  18      558.46      470.61     39.90 o 
   1   1  18      572.16      587.87     35.57 o 
   2   1  18       41.46       36.96     10.00 o 
   3   1  18      570.26      563.95     25.35 o 
   4   1  18      417.68      420.53     21.96 o 
   5   1  18     1113.55     1129.12     38.85 o 
   0   2  18      110.45      119.70     27.86 o 
   1   2  18      240.97      285.89     26.28 o 
   2   2  18      124.73       89.28     12.33 o 
   3   2  18        2.95        4.43     10.18 o 
   4   2  18     1027.51     1136.43     33.72 o 
   5   2  18      133.70      149.71     17.29 o 
   1   3  18      393.25      377.59     24.70 o 
   2   3  18      254.55      260.93     18.03 o 
   3   3  18      601.95      669.81     42.22 o 
   4   3  18       88.51      103.80     15.09 o 
   0   4  18       27.60       21.01     21.19 o 
   1   4  18     1519.25     1407.47     40.56 o 
   2   4  18      709.69      722.35     27.22 o 
   3   4  18      433.29      441.53     22.79 o 
   4   4  18      725.86      716.70     32.55 o 
   1   5  18      196.62      201.28     25.44 o 
   2   5  18      335.14      353.16     20.29 o 
   3   5  18      408.28      400.60     22.79 o 
   4   5  18       32.74        3.55      9.78 o 
   0   6  18     1204.04     1072.89     63.77 o 
   1   6  18        0.04       10.65     11.57 o 
   2   6  18       20.01       15.58      9.20 o 
   3   6  18      697.79      713.16     30.58 o 
   1   7  18      355.91      359.70     23.64 o 
   2   7  18      443.85      513.73     30.38 o 
   1   1  19       24.81       19.55     11.75 o 
   2   1  19       15.03        0.00      8.44 o 
   0   2  19     2566.87     2523.00    191.57 o 
   1   2  19      242.71      228.64     22.86 o 
   2   2  19      242.37      251.48     21.69 o 
   1   3  19       23.60       38.68     13.22 o 
   2   3  19     1067.26     1019.96     51.95 o 
   0   4  19        1.18        5.84     19.29 o 
   1   4  19      772.63      786.67     29.35 o 
                                                 
